# Supplementary material for: A framework to predict the price of energy for the end-users with applications to monetary and energy policies
Source: Nat Commun. 2021 Jan 4;12:18. doi: 10.1038/s41467-020-20203-2 (PMC7782726; doi:10.1038/s41467-020-20203-2)
Supplement: Supplementary file 4 — Source Data [file 41467_2020_20203_MOESM4_ESM.xlsx]

## Sheet: Energy_Demand
(Trillion Btu)	p1	p2	p3	p4	p5	p6	p7	p8	p9	p10	p11	p12	p13	p14	p15	p16	p17	p18	p19	p20	p21	p22	p23	p24	p25	p26	p27	p28	p29	p30	p31	p32	p33	p34	p35	p36	p37	p38	p39	p40	p41	p42	p43	p44	p45	p46	p47	p48	p49
2003-01-01	121.458	14.823	90.168	64.639	3.929	22.087	4.782	0.03	14.495	56.426	126.445	5.084	91.033	15.496	25.866	59.579	16.019	227.354	1.237	437.249	264.795	1.52	14.635	1324.83	31.073	1.104	2.807	33.973	0.059	0.934	0.054	0	6.079	2.456	0.059	3.6	0.289	0.012	0	113.792	12.733	0.319	13.831	16.332	0.182	980.03	533.483	712.583	1.60787
2003-02-01	98.764	9.531	77.509	52.562	2.526	19.166	4.377	0.025	11.787	58.662	120.616	3.269	68.707	12.383	23.674	56.774	19.333	230.292	2.004	416.501	250.942	1.373	11.695	1212.54	49.366	0.997	3.026	30.685	0.055	0.844	0.058	0	5.486	2.116	0.07	3.043	0.261	0.013	0	104.245	11.553	0.379	11.911	19.43	0.103	916.071	499.854	666.838	1.45247
2003-03-01	93.671	5.074	61.479	49.851	1.345	16.366	4.889	0.028	11.179	62.757	104.827	1.74	59.521	14.235	26.445	72.311	23.398	259.682	2.786	456.81	275.582	1.52	13.445	1354.46	67.836	1.104	4.169	33.973	0.064	0.934	0.08	0	6.061	2.404	0.059	3.704	0.289	0.018	0	112.633	12.394	0.32	13.662	16.383	0.131	698.867	402.165	638.13	1.60787
2003-04-01	70.604	4.235	43.762	37.575	1.122	12.7	4.862	0.025	8.426	87.403	105.03	1.452	65.596	13.602	26.295	73.491	19.438	259.136	2.241	467.559	258.641	1.471	12.847	1346.78	52.439	1.068	4.595	32.877	0.065	0.904	0.088	0	5.858	2.405	0.067	2.432	0.279	0.019	0	111.776	12.188	0.361	13.546	18.505	0.108	429.417	270.467	595.31	1.55607
2003-05-01	62.798	5.021	29.976	33.421	1.331	10.083	5.139	0.024	7.495	108.399	76.54	1.722	61.175	12.18	27.798	62.533	18.689	292.355	2.797	471.418	258.371	1.52	11.504	1423.75	51.456	1.104	5.072	33.973	0.066	0.934	0.097	0	6.05	2.526	0.067	3.907	0.289	0.022	0	112.284	11.42	0.361	13.652	18.502	0.113	256.61	185.511	577.225	1.60787
2003-06-01	62.789	0	19.176	33.416	0	7.796	5.044	0.027	7.493	131.433	75.078	0	66	12.283	27.283	73.293	13.514	271.893	2.171	472.309	266.239	1.471	11.601	1397.39	30.487	1.068	5.118	32.877	0.067	0.904	0.098	0	5.868	2.459	0.064	3.67	0.279	0.022	0	110.785	11.118	0.344	13.687	17.634	0.115	163.122	139.137	529.747	1.55607
2003-07-01	63.236	1.301	16.613	33.654	0.345	7.418	5.225	0.03	7.547	147.399	67.244	0.446	85.291	13.443	28.259	75.118	15.495	276.196	3.231	486.041	282.386	1.52	12.697	1447.36	35.872	1.104	5.373	33.973	0.065	0.934	0.103	0	6.074	2.582	0.065	3.689	0.289	0.023	0	119.299	11.875	0.352	13.911	18.024	0.122	131.182	136.632	595.051	1.60787
2003-08-01	59.838	2.711	16.714	31.846	0.719	7.438	5.35	0.031	7.141	145.707	77.204	0.93	100.228	13.736	28.934	62.14	18.903	263.194	3.069	496.138	291.992	1.52	12.974	1481.97	50.251	1.104	5.317	33.973	0.061	0.934	0.102	0	6.08	2.537	0.071	3.737	0.289	0.023	0	116.178	11.864	0.386	14.062	19.769	0.162	120.023	135.539	601.684	1.60787
2003-09-01	69.807	4.302	20.931	37.151	1.14	8.146	4.91	0.027	8.331	137.571	92.175	1.475	106.128	13.191	26.556	67.746	14.848	229.233	3.882	469.679	268.876	1.471	12.458	1360.16	37.211	1.068	4.85	32.877	0.049	0.904	0.093	0	5.871	2.305	0.063	3.36	0.279	0.021	0	111.622	11.333	0.343	14.304	17.573	0.192	133.251	140.987	584.726	1.55607
2003-10-01	73.023	4.615	36.988	38.862	1.223	11.481	5.177	0.029	8.715	131.28	103.629	1.583	91.073	15.156	28	73.821	19.077	237.966	2.095	488.948	277.796	1.52	14.314	1434.12	50.982	1.104	4.42	33.973	0.055	0.934	0.085	0	6.064	2.376	0.072	3.341	0.289	0.019	0	115.275	12.03	0.39	14.666	19.976	0.124	239.894	183.089	620.13	1.60787
2003-11-01	65.635	6.051	53.863	34.931	1.604	14.714	4.921	0.024	7.833	90.329	105.205	2.075	86.569	10.043	26.615	69.928	21.033	239.63	2.696	455.266	277.442	1.471	9.486	1363.16	62.14	1.068	3.626	32.877	0.06	0.904	0.069	0	5.872	2.266	0.081	3.508	0.279	0.015	0	113.224	11.666	0.439	14.608	22.495	0.254	428.555	265.485	618.077	1.55607
2003-12-01	89.454	12.708	78.011	47.607	3.368	19.663	5.122	0.027	10.676	62.173	115.469	4.359	100.897	13.209	27.703	77.954	20.693	256.278	2.014	466.035	292.395	1.52	12.476	1418.9	51.817	1.104	3.441	33.973	0.066	0.934	0.066	0	6.073	2.594	0.085	4.761	0.289	0.015	0	122.2	12.265	0.458	16.16	23.464	0.118	765.185	401.602	668.309	1.60787
2004-01-01	108.908	15.94	89.416	55.447	3.854	22.349	3.607	0.036	14.458	54.541	132.617	5.307	99.388	12.33	30.036	74.414	22.953	214.732	2.105	460.431	264.597	1.62	11.645	1368.52	48.178	1.186	2.77	34.727	0.05	1.016	0.066	0	5.994	2.788	0.061	3.283	0.322	0.015	0	128.754	11.258	0.506	16.247	23.045	0.331	997.575	524.961	704.559	1.79953
2004-02-01	96.687	10.078	72.979	49.225	2.437	18.714	3.426	0.03	12.836	56.121	123.353	3.355	87.723	10.121	28.526	50.199	24.149	261.673	2.615	436.562	274.927	1.516	9.56	1299.72	76.08	1.109	2.986	32.486	0.085	0.951	0.071	0	5.614	2.621	0.06	2.791	0.301	0.016	0	117.029	10.862	0.496	15.265	22.588	0.34	888.318	494.822	672.133	1.6835
2004-03-01	83.677	7.932	53.343	42.602	1.918	14.932	3.739	0.033	11.109	81.49	122.797	2.641	78.271	14.918	31.137	71.318	21.8	274.291	2.251	492.477	274.247	1.62	14.09	1418.68	67.771	1.186	4.114	34.727	0.126	1.016	0.098	0	5.958	2.736	0.06	2.735	0.322	0.022	0	121.099	11.288	0.496	16.487	22.619	0.283	612.719	369.943	649.727	1.79953
2004-04-01	70.783	7	38.608	36.037	1.692	11.775	3.659	0.032	9.397	105.061	112.692	2.33	76.408	15.199	30.473	65.636	19.601	256.526	3.044	497.595	267.272	1.568	14.356	1388.41	60.965	1.148	4.534	33.607	0.125	0.984	0.108	0	5.771	2.877	0.061	2.057	0.311	0.024	0	124.813	10.944	0.509	16.182	23.191	0.321	393.309	262.256	607.046	1.74152
2004-05-01	59.889	3.266	24.125	30.491	0.79	8.926	3.803	0	7.951	114.717	85.594	1.087	80.252	13.231	31.673	101.107	17.209	277.723	2.221	506.994	280.501	1.62	12.497	1443.11	50.047	1.186	5.006	34.727	0.133	1.016	0.119	0	5.912	2.974	0.063	1.96	0.322	0.026	0	117.007	11.286	0.523	17.005	23.827	0.252	221.336	179.209	588.53	1.79953
2004-06-01	58.838	5.505	17.862	29.956	1.331	7.51	3.738	0	7.811	138.115	77.133	1.833	89.119	16.079	31.127	80.348	17.119	265.443	2.529	503.741	283.897	1.568	15.186	1418.22	47.257	1.148	5.051	33.607	0.107	0.984	0.12	0	5.703	2.959	0.066	1.902	0.311	0.027	0	120.129	10.831	0.552	16.487	25.171	0.239	150.101	143.782	583.034	1.74152
2004-07-01	59.587	3.705	15.876	30.337	0.896	7.23	3.877	0	7.911	151.686	71.124	1.234	105.824	14.616	32.288	71.971	18.502	300.921	3.337	521.026	291.393	1.62	13.805	1471.1	53.401	1.186	5.302	34.727	0.05	1.016	0.126	0	5.903	3.004	0.061	2.01	0.322	0.028	0	126.944	11.069	0.505	16.738	23.032	0.261	129.378	133.301	591.193	1.79953
2004-08-01	63.43	4.692	16.844	32.293	1.134	7.429	3.864	0	8.421	162.151	72.601	1.562	104.176	12.458	32.181	83.613	15.844	295.126	3.014	525.115	304.127	1.62	11.766	1466.25	41.738	1.186	5.247	34.727	0.04	1.016	0.125	0	5.942	2.949	0.062	2.242	0.322	0.028	0	124.177	11.089	0.518	17.303	23.624	0.238	124.122	133.294	604.105	1.79953
2004-09-01	59.72	3.939	18.752	30.404	0.952	7.693	3.615	0.022	7.928	143.576	105.153	1.311	92.304	12.822	30.104	84.321	18.342	251.369	3.165	505.224	274.065	1.568	12.111	1371.61	60.113	1.148	4.786	33.607	0.05	0.984	0.114	0	5.754	2.797	0.063	3.143	0.311	0.025	0	118.135	10.567	0.521	16.78	23.729	0.28	129.421	136.812	590.115	1.74152
2004-10-01	68.663	4.81	35.094	34.958	1.163	11.181	3.769	0.026	9.116	125.321	110.18	1.602	100.082	14.136	31.388	74.269	22.534	267.191	2.968	520.372	288.456	1.62	13.351	1430.12	83.683	1.186	4.362	34.727	0.074	1.016	0.104	0	5.983	2.713	0.066	2.915	0.322	0.023	0	125.56	10.96	0.547	17.377	24.927	0.306	224.208	181.447	614.772	1.79953
2004-11-01	75.393	5.793	52.79	38.384	1.401	14.691	3.631	0.04	10.009	96.667	108.08	1.929	94.737	12.043	30.237	90.882	27.073	261.224	1.827	481.157	289.918	1.568	11.374	1377.65	79.604	1.148	3.578	33.607	0.087	0.984	0.085	0	5.81	2.856	0.064	3.483	0.311	0.019	0	120.565	10.722	0.536	17.226	24.399	0.283	421.861	265.564	628.428	1.74152
2004-12-01	117.102	12.098	76.724	59.619	2.925	19.739	3.814	0.044	15.546	74.403	91.638	4.028	101.12	13.088	31.763	88.685	23.581	279.135	2.166	474.363	289.13	1.62	12.361	1447.21	70.672	1.186	3.396	34.727	0.124	1.016	0.081	0	5.984	2.962	0.069	4.016	0.322	0.018	0	131.524	11.053	0.574	17.928	26.139	0.291	751.725	416.223	683.997	1.79953
2005-01-01	98.374	13.604	80.886	51.536	3.505	17.049	3.72	0.035	13.356	67.924	128.771	6.343	109.261	12.83	28.959	71.546	27.071	231.552	4.498	465.933	270.035	2.398	12.117	1385.72	74.326	1.35	2.718	36.521	0.111	1.155	0.099	0	5.945	2.876	0.07	3.388	0.365	0.022	0	127.135	12.82	0.546	18.242	26.134	1.022	924.469	483.527	674.425	2.01398
2005-02-01	88.816	6.497	65.512	46.529	1.674	14.21	3.379	0.028	12.058	56.289	109.02	3.029	97.042	11.829	26.301	64.929	25.12	235.823	2.524	435.114	276.673	2.166	11.172	1258.56	77.566	1.22	2.93	32.986	0.109	1.043	0.106	0	5.468	2.616	0.061	2.646	0.33	0.024	0	122.158	11.384	0.477	16.74	22.841	1.027	786.455	426.794	612.24	1.81818
2005-03-01	80.821	10.091	64.928	42.341	2.6	14.533	3.797	0.039	10.973	79.343	141.964	4.705	82.948	14.015	29.554	73.686	21.718	293.397	2.59	513.397	303.401	2.398	13.237	1414.19	60.576	1.35	4.036	36.521	0.082	1.155	0.147	0	5.938	2.885	0.067	2.954	0.365	0.032	0	122.08	12.628	0.523	18.41	25.046	0.919	702.428	390.604	626.641	2.01398
2005-04-01	62.85	4.469	38.924	32.926	1.151	10.295	3.729	0.013	8.533	89.742	109.386	2.084	61.473	12.816	29.026	81.622	23.374	236.044	2.6	504.724	274.512	2.321	12.105	1388.96	74.127	1.307	4.449	35.342	0.123	1.118	0.161	0	5.719	2.668	0.063	2.749	0.353	0.036	0	117.803	12.14	0.493	17.445	23.583	0.953	397.993	251.392	586.511	1.94872
2005-05-01	57.633	7.715	30.039	30.193	1.988	9.033	3.917	0	7.825	117.539	104.801	3.597	76.654	15.054	30.489	88.442	21.576	279.874	2.675	529.065	294.249	2.398	14.219	1458.96	72.901	1.35	4.911	36.521	0.127	1.155	0.178	0	5.947	2.958	0.069	2.624	0.365	0.039	0	119.992	12.606	0.539	17.988	25.816	0.971	256.436	180.003	560.188	2.01398
2005-06-01	63.199	5.312	17.135	33.109	1.369	6.86	3.829	0	8.58	165.042	82.858	2.477	76.371	14.557	29.806	73.138	18.141	302.11	3.059	517.442	287.232	2.321	13.749	1426.24	48.957	1.307	4.955	35.342	0.069	1.118	0.18	0	5.734	3.056	0.075	2.96	0.353	0.04	0	117.153	12.253	0.581	18.246	27.815	1.013	157.493	140.334	535.117	1.94872
2005-07-01	60.888	4.748	15.591	31.898	1.223	6.755	4.025	0	8.267	139.9	63.126	2.214	88.7	13.976	31.329	84.947	18.751	258.302	3.332	526.631	303.209	2.398	13.201	1499.13	50.026	1.35	5.202	36.521	0.034	1.155	0.189	0	5.92	3.097	0.075	2.913	0.365	0.042	0	123.168	12.568	0.583	19.576	27.889	0.903	126.684	129.136	540.515	2.01398
2005-08-01	67.307	2.874	15.875	35.261	0.74	6.8	4.026	0	9.138	159.236	72.502	1.34	101.534	14.623	31.34	72.573	21.781	281.681	3.635	535.749	306.422	2.398	13.811	1499.65	61.861	1.35	5.148	36.521	0.011	1.155	0.187	0	5.945	2.938	0.08	2.216	0.365	0.041	0	123.183	12.551	0.622	19.681	29.746	1.088	116.654	128.364	545.089	2.01398
2005-09-01	57.015	5.49	18.079	29.869	1.414	7.009	3.642	0.025	7.741	133.619	105.544	2.56	88.176	12.287	28.351	68.728	22.609	225.04	3.493	515.014	284.141	2.321	11.605	1356.63	67.892	1.307	4.695	35.342	0.024	1.118	0.17	0	5.745	2.831	0.073	2.181	0.353	0.038	0	117.868	12.633	0.565	19.17	27.049	0.947	122.518	131.293	494.6	1.94872
2005-10-01	63.786	7.037	33.903	33.416	1.813	9.642	3.815	0.044	8.66	129.643	104.031	3.281	89.626	15.625	29.693	60.355	27.817	251.104	2.398	526.298	290.828	2.398	14.757	1420.88	81.397	1.35	4.279	36.521	0.044	1.155	0.155	0	5.931	2.62	0.08	2.207	0.365	0.034	0	121.426	12.184	0.62	20.377	29.651	0.808	209.45	167.912	519.942	2.01398
2005-11-01	64.428	7.464	51.093	33.753	1.923	12.214	3.724	0.044	8.747	119.301	112.055	3.481	73.919	10.989	28.986	75.96	28.998	260.681	2.176	492.577	275.387	2.321	10.379	1387.05	101.424	1.307	3.51	35.342	0.058	1.118	0.127	0	5.743	2.816	0.08	2.224	0.353	0.028	0	117.1	12.009	0.625	20.191	29.915	1.02	400.958	248.779	546.286	1.94872
2005-12-01	88.041	8.503	81.554	46.123	2.191	17.155	3.924	0.037	11.953	65.66	127.984	3.965	103.851	11.598	30.546	77.607	24.43	265.905	2.388	506.317	308.665	2.398	10.955	1461.66	66.39	1.35	3.332	36.521	0.068	1.155	0.121	0	5.96	2.888	0.086	2.889	0.365	0.027	0	122.664	12.473	0.668	21.21	31.942	0.918	799.002	428.742	597.256	2.01398
2006-01-01	82.965	7.96	60.735	46.748	1.82	14.686	3.926	0.003	8.802	60.697	124.612	3.548	96.578	11.46	30.347	71.386	28.963	308.297	1.338	487.828	282.08	2.336	10.824	1386.52	110.089	1.554	2.844	32.274	0.128	1.189	0.143	0	5.532	3.172	0.082	3.538	0.374	0.032	0	133.346	11.466	0.632	21.529	28.874	1.645	739.391	411.285	600.73	2.08858
2006-02-01	86.86	11.217	61.648	48.943	2.565	14.516	3.575	0.029	9.215	61.228	103.9	5	87.283	17.342	27.633	50.772	23.006	234.241	2.277	454.853	251.218	2.11	16.379	1262.54	85.176	1.404	3.066	29.151	0.111	1.074	0.154	0	4.998	2.923	0.076	2.79	0.338	0.034	0	115.318	10.193	0.586	20.389	26.752	1.152	727.562	404.109	579.178	1.88656
2006-03-01	77.804	10.347	55.088	43.84	2.366	13.645	4.021	0.037	8.254	84.859	131.161	4.612	83.579	13.418	31.085	80.038	25.448	244.2	3.392	533.451	274.224	2.336	12.673	1420.27	101.847	1.554	4.224	32.274	0.12	1.189	0.212	0	5.531	2.682	0.085	2.088	0.374	0.047	0	121.681	10.868	0.657	22.491	30.018	2.124	648.458	365.577	605.418	2.08858
2006-04-01	53.792	8.459	32.917	30.31	1.934	9.446	3.934	0	5.707	102.185	95.373	3.771	76.352	14.113	30.413	62.736	20.605	254.213	3.306	522.494	281.373	2.26	13.329	1389.55	80.292	1.504	4.656	31.233	0.092	1.151	0.234	0	5.346	2.936	0.088	1.84	0.362	0.052	0	117.896	10.469	0.682	20.879	31.151	2.07	368.294	233.812	553.369	2.02124
2006-05-01	51.114	5.006	24.64	28.801	1.145	8.033	4.134	0	5.423	130.311	95.566	2.232	83.209	12.034	31.954	75.178	18.052	284.34	3.387	551.349	287.065	2.336	11.366	1459.96	69.328	1.554	5.14	32.274	0.091	1.189	0.258	0	5.521	3.4	0.105	1.801	0.374	0.057	0	119.977	11.101	0.814	21.908	37.2	2.965	210.838	166.087	538.824	2.08858
2006-06-01	46.147	2.872	16.391	26.002	0.657	6.4	4.074	0	4.896	142.298	78.518	1.28	90.989	13.895	31.491	80.978	16.115	288.959	2.675	542.483	289.877	2.26	13.124	1438.79	61.874	1.504	5.186	31.233	0.095	1.151	0.26	0	5.345	3.05	0.117	1.752	0.362	0.058	0	118.931	10.282	0.902	22.985	41.2	3.796	146.239	139.101	526.39	2.02124
2006-07-01	44.213	3.995	15.355	24.912	0.914	6.322	4.267	0.007	4.691	136.121	72.034	1.781	91.438	12.969	32.983	72.017	16.732	255.594	3.145	561.028	298.733	2.336	12.25	1506.96	64.853	1.554	5.444	32.274	0.033	1.189	0.273	0	5.527	3.041	0.109	2.177	0.374	0.06	0	126.547	10.909	0.844	23.606	38.574	2.717	119.747	126.302	530.633	2.08858
2006-08-01	45.653	3.07	15.92	25.724	0.702	6.426	4.247	0.047	4.843	152.797	91.07	1.369	108.551	13.213	32.834	81.119	17.73	299.619	4.326	576.885	298.024	2.336	12.48	1500.15	69.579	1.554	5.388	32.274	0.002	1.189	0.27	0	5.536	3.047	0.114	1.81	0.374	0.06	0	124.91	10.83	0.882	24.685	40.31	3.559	112.343	130.946	549.891	2.08858
2006-09-01	47.418	2.734	20.446	26.718	0.625	7.147	3.97	0.038	5.031	132.733	101.959	1.219	96.201	11.129	30.685	95.766	15.549	281.695	2.771	540.21	273.545	2.26	10.512	1401.96	55.776	1.504	4.914	31.233	0.027	1.151	0.247	0	5.352	2.889	0.113	2.006	0.362	0.055	0	121.235	10.41	0.871	24.325	39.816	3.338	129.419	137.809	539.084	2.02124
2006-10-01	49.718	3.16	35.784	28.014	0.723	10.087	4.116	0.043	5.275	121.726	124.895	1.409	96.491	15.838	31.814	78.825	17.576	266.916	2.898	568.126	282.146	2.336	14.959	1453.54	68.386	1.554	4.479	32.274	0.03	1.189	0.225	0	5.53	2.984	0.12	2.763	0.374	0.05	0	124.735	10.952	0.93	25.342	42.503	3.182	249.104	194.372	563.906	2.08858
2006-11-01	53.87	2.525	46.182	30.354	0.577	11.891	3.973	0.041	5.715	95.204	116.323	1.126	96.533	11.399	30.713	86.608	15.637	282.946	1.954	521.61	274.409	2.26	10.766	1403.27	50.626	1.504	3.674	31.233	0.101	1.151	0.184	0	5.353	3.037	0.118	3.553	0.362	0.041	0	121.281	10.824	0.912	25.171	41.661	3.087	428.292	265.434	574.159	2.02124
2006-12-01	69.844	5.006	60.998	39.355	1.145	14.734	4.147	0.034	7.41	41.007	122.672	2.231	98.429	9.267	32.059	102.427	23.852	275.035	1.979	529.699	286.686	2.336	8.753	1464.74	87.852	1.554	3.487	32.274	0.098	1.189	0.175	0	5.534	3.149	0.124	2.638	0.374	0.039	0	126.541	11.28	0.955	27.037	43.644	3.658	646.044	359.148	599.92	2.08858
2007-01-01	76.107	6.012	76.343	40.242	1.256	15.765	4.898	0.037	7.958	72.602	139.265	1.837	107.74	14.636	24.512	64.873	19.034	265.114	2.569	499.404	284.072	1.866	13.824	1386.96	85.549	1.868	2.982	35.671	0.108	1.223	0.201	0	5.975	2.622	0.154	1.783	0.399	0.044	0	121.366	14.391	0.768	27.612	43.478	4.457	831.986	447.253	644.303	2.16938
2007-02-01	83.308	4.98	74.952	44.05	1.04	15.166	4.484	0.037	8.711	53.705	127.875	1.522	101.568	11.141	22.441	59.555	20.421	246.076	1.878	472.4	259.367	1.686	10.523	1269.78	77.694	1.688	3.215	32.219	0.084	1.105	0.216	0	5.388	2.235	0.14	1.365	0.361	0.048	0	110.343	13.152	0.702	25.643	39.722	2.883	931.842	494.434	621.276	1.95908
2007-03-01	80.933	4.051	51.295	42.794	0.846	11.896	5.059	0.028	8.463	76.106	118.842	1.238	90.264	14.657	25.318	91.422	18.54	255.481	2.15	527.346	272.618	1.866	13.844	1432.55	81.402	1.868	4.429	35.671	0.109	1.223	0.298	0	5.962	2.587	0.154	1.81	0.399	0.066	0	117.994	14.563	0.771	28.26	43.6	3.16	638.726	367.028	599.299	2.16938
2007-04-01	45.639	3.012	41.507	24.132	0.629	10.255	4.916	0.034	4.772	90.675	117.162	0.92	69.723	13.498	24.602	66.002	16.386	273.233	3.039	538.723	280.078	1.806	12.749	1392.05	76.489	1.808	4.881	34.521	0.111	1.184	0.329	0	5.746	2.524	0.146	1.828	0.386	0.073	0	118.14	11.711	0.731	27.842	41.369	1.74	422.385	269.204	559.113	2.09894
2007-05-01	34.533	1.599	23.106	18.26	0.334	7.541	5.201	0	3.611	104.228	108.819	0.489	83.889	15.225	26.026	88.887	16.003	293.951	2.716	562.008	284.409	1.866	14.38	1472.62	87.135	1.868	5.389	35.671	0.118	1.223	0.363	0	5.897	2.656	0.157	1.657	0.399	0.08	0	118.094	11.318	0.785	29.889	44.412	2.739	223.49	174.41	539.934	2.16938
2007-06-01	38.925	1.655	15.967	20.582	0.346	6.31	5.063	0	4.07	126.855	93.336	0.506	86.257	12.556	25.339	70.779	15.359	241.721	3.357	554.066	282.828	1.806	11.859	1433.73	84.049	1.808	5.437	34.521	0.053	1.184	0.366	0	5.703	2.609	0.159	1.195	0.386	0.081	0	114.863	10.856	0.796	29.84	45.068	4.753	142.107	139.621	529.213	2.09894
2007-07-01	39.296	0.758	14.875	20.778	0.158	6.269	5.314	0	4.109	133.935	84.176	0.232	92.294	14.249	26.593	64.213	13.761	267.788	2.706	570.854	292.562	1.866	13.458	1504.66	77.681	1.868	5.708	35.671	0.016	1.223	0.384	0	5.865	2.74	0.167	0.88	0.399	0.085	0	120.962	11.126	0.836	31.119	47.279	3.163	121.85	126.815	528.897	2.16938
2007-08-01	44.082	3.272	15.056	23.308	0.683	6.297	5.282	0.032	4.609	133.035	88.847	1	97.93	13.457	26.434	85.705	14.902	267.386	3.337	577.354	299.413	1.866	12.71	1495.67	81.138	1.868	5.649	35.671	0	1.223	0.38	0	5.877	2.613	0.168	0.754	0.399	0.084	0	117.532	11.149	0.842	32.305	47.622	5.648	116.048	131.656	550.253	2.16938
2007-09-01	45.478	3.54	17.634	24.047	0.74	6.567	4.937	0.05	4.755	120.587	103.661	1.082	107.902	11.918	24.706	84.722	13.601	234.032	2.509	543.239	260.742	1.806	11.257	1397.92	78.402	1.808	5.152	34.521	0.007	1.184	0.347	0	5.693	2.503	0.162	0.75	0.386	0.077	0	114.022	10.746	0.808	31.875	45.74	5.365	120.631	131.904	536.193	2.09894
2007-10-01	53.701	3.208	27.859	28.395	0.67	8.275	5.091	0.051	5.615	122.488	107.913	0.98	99.679	14.545	25.479	69.153	13.083	260.038	3.317	558.994	287.686	1.866	13.738	1441.68	74.654	1.868	4.696	35.671	0.037	1.223	0.316	0	5.914	2.64	0.184	0.955	0.399	0.07	0	118.599	11.969	0.92	33.814	52.047	5.508	180.546	163.368	560.436	2.16938
2007-11-01	70.842	5.116	52.456	37.458	1.069	11.947	4.923	0.049	7.408	91.164	88.3	1.564	76.928	12.913	24.639	71.961	17.038	266.957	2.327	505.015	272.098	1.806	12.196	1394.13	106.85	1.808	3.852	34.521	0.051	1.184	0.259	0	5.792	2.622	0.182	1.212	0.386	0.057	0	117.047	11.66	0.912	34.623	51.595	1.335	420.074	266.508	588.674	2.09894
2007-12-01	108.127	6.715	73.23	57.173	1.403	15.284	5.099	0.033	11.306	71.66	77.79	2.052	88.688	12.38	25.52	92.265	15.111	261.993	1.686	502.013	281.736	1.866	11.693	1443.99	82.6	1.868	3.656	35.671	0.074	1.223	0.246	0	5.985	2.61	0.194	1.525	0.399	0.055	0	124.061	12.142	0.97	36.262	54.859	4.381	742.678	409.17	636.698	2.16938
2008-01-01	105.269	1.724	87.315	53.898	0.36	20.51	3.715	0.036	9.97	72.885	138.21	0.31	82.864	13.27	20.308	79.066	18.865	259.974	2.044	444.551	277.821	3.405	12.533	1370.45	83.674	2.236	3.166	39.809	0.05	1.254	0.322	0	6.185	2.81	0.145	1.607	0.423	0.071	0	133.218	12.432	0.794	37.589	53.581	3.636	915.454	494.325	683.583	2.28024
2008-02-01	101.095	3.464	73.752	51.761	0.723	17.792	3.497	0.03	9.575	57.864	133.569	0.624	73.923	11.857	19.12	61.035	13.787	238.935	1.822	424.375	255.337	3.185	11.199	1290.24	58.466	2.092	3.412	37.24	0.046	1.173	0.347	0	5.774	2.595	0.15	1.552	0.396	0.077	0	111.711	12.74	0.82	36.34	55.36	2.732	847.73	475.351	639.977	2.13312
2008-03-01	76.689	3.21	65.309	39.266	0.67	16.64	3.823	0.04	7.263	60.707	140.766	0.578	69.492	13.88	20.899	77.199	16.526	223.409	2.428	483.479	272.795	3.405	13.11	1410.34	76.306	2.236	4.702	39.809	0.098	1.254	0.478	0	6.171	2.718	0.155	1.718	0.423	0.106	0	114.036	12.703	0.848	41.019	57.194	1.391	679.887	394.164	631.887	2.28024
2008-04-01	57.886	0.102	41.967	29.638	0.021	12.368	3.718	0.038	5.483	71.66	130.097	0.018	57.724	13.608	20.328	74.854	18.774	238.492	2.585	488.941	275.913	3.295	12.853	1371.77	92.546	2.164	5.182	38.525	0.097	1.213	0.527	0	5.982	2.976	0.17	1.712	0.41	0.117	0	113.977	11.869	0.927	40.15	62.576	1.789	402.444	264.357	577.422	2.20668
2008-05-01	42.321	0.829	31.519	21.669	0.173	10.697	3.901	0	4.008	94.736	123.537	0.149	63.798	13.815	21.325	73.755	18.426	233.672	2.983	511.427	279.429	3.405	13.049	1439.09	91.099	2.236	5.721	39.809	0.056	1.254	0.582	0	6.142	2.989	0.175	1.672	0.423	0.129	0	113.965	11.607	0.959	43.897	64.737	2.214	238.517	186.215	562.136	2.28024
2008-06-01	45.076	0.617	18.26	23.079	0.129	8.198	3.717	0	4.269	113.523	84.46	0.111	85.198	12.884	20.322	67.528	16.236	229.201	2.484	492.097	276.12	3.295	12.169	1371.38	78.661	2.164	5.772	38.525	0.055	1.213	0.587	0	5.983	3.002	0.177	1.266	0.41	0.13	0	109.009	10.661	0.97	41.328	65.429	0.837	149.508	138.549	531.883	2.20668
2008-07-01	44.004	0	16.97	22.531	0	8.138	3.858	0	4.168	114.428	78.878	0	92.56	13.437	21.092	87.875	17.295	216.067	2.474	509.724	276.75	3.405	12.691	1423.33	87.32	2.236	6.06	39.809	0.049	1.254	0.616	0	6.182	2.897	0.188	1.198	0.423	0.136	0	111.747	11.577	1.029	44.584	69.444	3.642	122.679	132.348	544.529	2.28024
2008-08-01	39.531	0.338	17.631	20.24	0.07	8.254	3.852	0	3.744	106.344	78.309	0.061	89.718	15.183	21.056	74.737	12.88	201.034	2.792	512.502	288.103	3.405	14.34	1420.91	62.398	2.236	5.997	39.809	0.007	1.254	0.61	0	6.184	2.93	0.191	1.156	0.423	0.135	0	109.825	11.202	1.044	46.965	70.443	4.821	115.293	131.249	547.776	2.28024
2008-09-01	41.146	1.471	20.334	21.067	0.307	8.563	3.467	0.003	3.897	105.771	97.84	0.265	66.493	9.071	18.956	51.336	12.031	198.919	2.388	483.442	251.379	3.295	8.568	1279.18	57.362	2.164	5.469	38.525	0.018	1.213	0.556	0	5.98	2.884	0.189	0.944	0.41	0.123	0	104.63	10.752	1.034	45.272	69.754	5.028	122.352	133.803	494.978	2.20668
2008-10-01	47.641	1.241	39.156	24.393	0.259	12.04	3.805	0.049	4.512	95.67	149.428	0.224	77.098	14.093	20.802	73.879	16.047	250.942	1.873	523.422	249.082	3.405	13.311	1403.8	80.869	2.236	4.985	39.809	0.029	1.254	0.507	0	6.164	2.769	0.199	0.938	0.423	0.112	0	109.975	12.398	1.088	46.927	73.453	4.46	225.908	192.154	557.021	2.28024
2008-11-01	57.565	2.458	58.713	29.474	0.513	15.313	3.633	0.046	5.452	62.532	113.082	0.443	57.144	8.506	19.863	67.166	13.13	249.208	2.256	466.376	244.911	3.295	8.034	1340.39	63.036	2.164	4.089	38.525	0.031	1.213	0.416	0	5.984	2.806	0.188	1.171	0.41	0.092	0	106.589	12.4	1.028	47.138	69.345	4.553	448.971	285.525	565.943	2.20668
2008-12-01	91.581	5.923	82.521	46.89	1.236	19.667	3.764	0.045	8.674	55.851	79.925	1.067	54.249	10.03	20.579	81.718	20.351	247.818	2.155	451.785	245.199	3.405	9.474	1388.73	94.185	2.236	3.881	39.809	0.054	1.254	0.394	0	6.172	2.837	0.202	1.579	0.423	0.087	0	100.054	12.782	1.104	47.583	74.526	3.628	799.655	437.98	573.172	2.28024
2009-01-01	77.798	5.858	91.871	52.8	0.894	19.777	4.22	0.036	9.525	40.164	143.048	0.931	57.862	11.625	19.343	67.691	15.428	247.19	2.1	446.341	230.685	2.384	10.98	1337.05	85.68	2.786	3.241	42.805	0.084	1.418	0.428	0	6.155	2.927	0.211	1.612	0.357	0.095	0	96.513	13.924	0.969	45.326	66.967	0.423	981.859	536.535	603.983	2.39834
2009-02-01	65.164	4.871	69.891	44.226	0.743	15.563	3.906	0.033	7.978	51.432	104.838	0.774	56.612	8.363	17.903	60.937	9.052	205.482	1.454	404.334	215.319	2.153	7.899	1237.57	46.801	2.516	3.493	38.663	0.062	1.281	0.462	0	5.577	2.584	0.182	1.402	0.322	0.102	0	91.23	12.293	0.836	42.211	57.766	0.391	783.569	441.98	542.541	2.16628
2009-03-01	62.612	2.174	62.181	42.494	0.332	14.559	4.357	0.025	7.666	61.794	102.539	0.345	61.414	10.851	19.97	65.058	13.185	198.057	2.186	455.987	247.128	2.384	10.248	1380.43	81.622	2.786	4.813	42.805	0.1	1.418	0.636	0	6.19	3.094	0.211	1.886	0.357	0.141	0	96.027	13.717	0.965	46.505	66.71	3.099	621.94	371.15	554.955	2.39834
2009-04-01	47.9	1.844	42.326	32.509	0.281	10.953	4.276	0	5.865	59.457	69.06	0.293	57.447	11.676	19.6	78.094	14.441	200.775	2.332	444.941	243.629	2.307	11.028	1354.87	96.596	2.696	5.305	41.425	0.088	1.373	0.701	0	5.963	3.044	0.221	1.862	0.345	0.155	0	91.803	12.419	1.015	44.802	70.161	3.204	404.396	258.088	510.139	2.32168
2009-05-01	33.452	1.9	27.125	22.703	0.29	8.4	4.445	0	4.096	76.355	77.945	0.302	59.465	9.78	20.377	81.583	10.764	199.776	1.979	475.675	233.62	2.384	9.237	1408.54	55.606	2.786	5.856	42.805	0.084	1.418	0.774	0	6.14	3.253	0.243	1.825	0.357	0.171	0	94.761	12.188	1.116	48.631	77.153	2.605	208.699	172.217	484.515	2.39834
2009-06-01	30.949	1.455	19.238	21.005	0.222	6.897	4.347	0	3.789	101.92	75.492	0.231	69.333	11.639	19.927	84.724	11.97	196.893	2.675	476.056	242.312	2.307	10.993	1377.49	76.185	2.696	5.909	41.425	0.084	1.373	0.781	0	5.978	3.16	0.237	1.653	0.345	0.173	0	95.648	11.806	1.084	48.882	74.96	3.123	146.201	138.309	475.638	2.32168
2009-07-01	35.87	0.182	17.499	24.344	0.028	6.708	4.532	0	4.392	101.923	58.155	0.029	87.056	11.784	20.772	56.45	6.312	226.072	2.923	484.5	264.76	2.384	11.13	1435.9	35.303	2.786	6.203	42.805	0.02	1.418	0.82	0	6.149	3.169	0.253	1.364	0.357	0.182	0	102.356	12.283	1.161	52.947	80.263	2.995	122.894	132.706	493.416	2.39834
2009-08-01	37.414	0.794	17.443	25.392	0.121	6.698	4.548	0.041	4.581	111.411	57.999	0.126	93.897	13.315	20.85	63.871	9.214	205.093	2.423	487.371	254.66	2.384	12.576	1441.23	59.236	2.786	6.139	42.805	0.005	1.418	0.811	0	6.176	3.25	0.254	1.33	0.357	0.18	0	105.113	12.356	1.165	53.56	80.563	4.239	115.492	133.469	513.247	2.39834
2009-09-01	43.82	0	20.721	29.74	0	7.157	4.22	0.029	5.365	91.779	77.452	0	85.983	11.6	19.343	72.892	6.873	219.332	2.807	461.867	240.586	2.307	10.956	1337.09	40.001	2.696	5.599	41.425	0.009	1.373	0.74	0	5.971	2.902	0.235	0.928	0.345	0.164	0	99.822	11.994	1.079	51.433	74.574	5.57	123.99	136.136	501.213	2.32168
2009-10-01	38.91	2.858	42.698	26.408	0.436	11.136	4.397	0	4.764	77.558	97.93	0.454	88.909	11.88	20.158	54.097	10.266	203.196	1.772	486.326	239.452	2.384	11.221	1393.4	68.034	2.786	5.103	42.805	0.033	1.418	0.674	0	6.155	2.944	0.259	1.323	0.357	0.149	0	102.801	13.805	1.185	54.314	81.926	5.724	260.065	205.782	540.668	2.39834
2009-11-01	38.285	2.791	51.276	25.984	0.426	12.526	4.217	0.035	4.688	57.234	101.274	0.443	109.361	10.953	19.332	57.065	9.576	177.453	1.484	452.824	230.014	2.307	10.345	1336.34	61.683	2.696	4.186	41.425	0.055	1.373	0.553	0	5.966	3.008	0.255	1.339	0.345	0.123	0	99.839	13.774	1.17	55.853	80.846	4.285	390.042	260.391	551.873	2.32168
2009-12-01	70.009	3.545	85.512	47.514	0.541	18.659	4.37	0.05	8.572	42.056	107.581	0.563	83.551	11.067	20.034	62.213	13.058	203.966	2.423	460.454	241.112	2.384	10.452	1384.84	83.769	2.786	3.973	42.805	0.066	1.418	0.525	0	6.174	3.022	0.259	1.712	0.357	0.116	0	102.457	13.809	1.187	58.131	82.017	5.406	791.8	444.097	617.21	2.39834
2010-01-01	80.044	1.825	87.316	55.765	0.302	19.633	4.17	0.04	8.794	41.765	86.12	0.459	88.006	10.231	20.882	38.474	11.531	200.101	1.519	426.565	236.168	0.633	11.654	1313.17	81.352	3.125	3.506	45.908	0.061	1.571	0.654	0.012	6.083	2.969	0.256	1.653	0.357	0.145	0	117.826	14.753	1.283	58.769	80.683	0.168	966.179	517.075	667.452	2.52162
2010-02-01	74.071	3.855	76.576	51.603	0.639	17.314	3.793	0.034	8.138	46.264	84.864	0.969	68.369	10.859	18.994	45.501	9.803	191.915	1.444	407.844	213.191	0.572	12.369	1194.42	66.069	2.823	3.779	41.465	0.061	1.419	0.705	0.008	5.493	2.567	0.24	1.585	0.322	0.157	0	108.51	13.023	1.204	54.611	75.742	3.188	823.391	456.73	616.726	2.27816
2010-03-01	47.068	1.416	58.255	32.791	0.235	14.316	4.303	0.041	5.171	54.251	117.72	0.356	68.382	12.112	21.552	67.621	10.605	240.405	2.191	484.542	253.619	0.633	13.796	1355.3	79.825	3.125	5.207	45.908	0.07	1.571	0.971	0.015	6.077	3.038	0.264	1.831	0.357	0.216	0	118.792	14.46	1.323	60.806	83.211	2.142	600.096	349.322	620.044	2.52162
2010-04-01	32.93	0.798	36.247	22.942	0.132	10.172	4.314	0.025	3.618	65.834	104.14	0.201	60.974	11.218	21.604	59.373	11.363	242.178	2.62	487.087	239.77	0.612	12.778	1358.56	88.637	3.025	5.739	44.427	0.106	1.521	1.071	0.016	5.884	3.221	0.266	1.828	0.345	0.238	0	113.941	14.52	1.333	58.262	83.799	3.612	324.445	223.129	557.104	2.44082
2010-05-01	36.082	1.331	26.657	25.137	0.22	8.536	4.484	0	3.964	77.738	83.962	0.335	70.657	11.258	22.458	52.211	9.847	230.291	2.342	500.323	254.136	0.633	12.824	1412.27	74.416	3.125	6.335	45.908	0.114	1.571	1.182	0.015	6.079	3.599	0.282	1.603	0.357	0.264	0	115.531	13.613	1.41	60.243	88.683	3.086	204.623	166.956	563.919	2.52162
2010-06-01	41.126	1.861	17.647	28.652	0.308	6.769	4.41	0	4.518	102.886	74.984	0.468	79.868	13.175	22.086	61.262	8.193	225.808	2.716	496.637	262.511	0.612	15.007	1388.87	61.81	3.025	6.392	44.427	0.104	1.521	1.199	0.01	5.887	3.175	0.287	1.293	0.345	0.266	0	115.927	13.039	1.438	58.83	90.415	2.33	138.863	134.382	548.242	2.44082
2010-07-01	32.919	2.355	16.237	22.934	0.39	6.629	4.552	0	3.617	96.591	62.027	0.592	83.403	12.402	22.797	57.832	10.336	226.34	3.054	509.011	262.542	0.633	14.126	1433.61	78.63	3.125	6.711	45.908	0.041	1.571	1.258	0.009	6.088	3.099	0.289	1.048	0.357	0.279	0	119.887	13.747	1.448	61.011	91.04	3.336	115.314	124.51	556.475	2.52162
2010-08-01	29.407	1.163	16.455	20.488	0.193	6.669	4.53	0.034	3.231	110.396	95.658	0.292	90.869	11.362	22.686	70.158	8.153	241.084	2.201	533.905	261.173	0.633	12.942	1426.6	62.285	3.125	6.641	45.908	0.008	1.571	1.245	0.011	6.086	3.228	0.289	0.966	0.357	0.276	0	120.531	13.688	1.445	61.912	90.867	2.858	110.929	131.233	558.783	2.52162
2010-09-01	26.452	0.959	19.315	18.428	0.159	7.074	4.316	0.032	2.906	92.151	116.163	0.241	93.434	11.583	21.615	68.051	9.583	213.605	3.089	507.132	247.791	0.612	13.194	1359.23	72.631	3.025	6.057	44.427	0.015	1.521	1.135	0.012	5.886	2.947	0.273	0.743	0.345	0.252	0	118.543	12.79	1.366	60.189	85.872	4.005	121.522	137.73	555.026	2.44082
2010-10-01	40.623	1.825	34.083	28.301	0.302	9.894	4.412	0.037	4.463	89.35	96.111	0.459	85.825	11.197	22.098	52.955	10.007	199.198	2.357	505.998	251.276	0.633	12.754	1389.64	73.478	3.125	5.52	45.908	0.039	1.571	1.033	0.016	6.075	2.693	0.289	1.146	0.357	0.229	0	118.699	14.905	1.45	63.042	91.162	3.162	208.837	192.009	566.195	2.52162
2010-11-01	45.562	5.526	55.776	31.742	0.915	13.745	4.176	0.048	5.006	58.671	110.622	1.389	64.564	10.593	20.912	62.131	10.769	207.623	1.676	478.119	237.536	0.612	12.066	1315.02	81.741	3.025	4.528	44.427	0.06	1.521	0.848	0.017	5.891	2.649	0.28	1.266	0.345	0.188	0	117.205	14.839	1.403	63.625	88.224	2.541	462.886	297.017	597.521	2.44082
2010-12-01	75.219	6.192	85.271	52.403	1.026	19.259	4.361	0.054	8.264	41.871	120.961	1.557	89.829	9.891	21.841	58.416	10.011	225.958	1.837	488.359	243.158	0.633	11.266	1373.48	71.106	3.125	4.298	45.908	0.105	1.571	0.815	0.016	6.089	2.773	0.291	1.309	0.357	0.179	0	123.608	14.801	1.458	65.275	91.661	2.757	877.493	484.196	664.45	2.52162
2011-01-01	62.962	2.402	85.437	47.153	0.414	20.835	3.577	0.042	6.474	45.484	128.224	0.469	94.449	10.757	20.653	52.797	14.76	239.942	1.782	462.489	236.667	0.616	12.528	1289.49	81.213	3.363	3.835	44.526	0.021	1.673	1.086	0.03	5.881	3.346	0.229	1.386	0.357	0.237	0.002	126.322	14.66	1.32	64.758	82.427	3.369	1004.69	547.007	682.648	2.63766
2011-02-01	59.659	5.759	68.281	44.679	0.992	17.039	3.321	0.034	6.134	46.163	98.102	1.124	69.65	9.465	19.175	37.895	12.961	179.692	1.959	424.925	214.704	0.556	11.024	1197.25	74.139	3.038	4.134	40.217	0.018	1.511	1.186	0.037	5.327	3.103	0.223	1.551	0.322	0.257	0.002	112.012	13.395	1.29	57.526	80.535	3.79	795.642	447.274	621.345	2.38176
2011-03-01	45.031	3.398	57.766	33.724	0.585	15.294	3.76	0.041	4.63	57.938	134.784	0.663	67.345	12.995	21.71	50.957	11.61	246.759	2.766	505.21	243.369	0.616	15.134	1355.5	66.565	3.363	5.696	44.526	0.026	1.673	1.633	0.041	5.859	3.417	0.242	1.819	0.357	0.354	0.002	120.766	14.185	1.396	64.207	87.192	5.926	616.346	373.932	637.935	2.63766
2011-04-01	30.046	1.053	37.474	22.501	0.181	11.109	3.638	0	3.089	61.851	98.364	0.205	60.314	11.456	21.004	55.613	11.507	217.749	1.57	493.334	247.858	0.596	13.342	1311.42	66.685	3.255	6.278	43.09	0.025	1.619	1.82	0.047	5.706	3.309	0.229	1.788	0.345	0.391	0.003	115.095	12.687	1.321	60.515	82.46	7.982	352.812	240.358	589.281	2.5527
2011-05-01	20.455	0.028	26.34	15.318	0.005	9	3.768	0	2.103	73.463	99.509	0.005	78.787	10.572	21.756	68.229	11.762	192.597	2.837	520.92	250.246	0.616	12.313	1358.37	69.185	3.363	6.931	44.526	0.026	1.673	2.013	0.044	5.861	3.631	0.25	1.926	0.357	0.432	0.003	114.346	13.041	1.441	63.17	90.001	8.15	212.793	172.235	583.374	2.63766
2011-06-01	30.737	0.542	17.063	23.019	0.093	7.021	3.75	0	3.161	90.383	100.431	0.106	79.174	10.515	21.65	57.116	11.585	204.171	2.549	523.56	261.968	0.596	12.246	1351.79	67.441	3.255	6.993	43.09	0.024	1.619	2.049	0.04	5.697	3.697	0.256	1.458	0.345	0.439	0.002	119.729	12.814	1.477	62.05	92.213	10.288	137.448	138.675	554.716	2.5527
2011-07-01	28.37	1.151	15.16	21.246	0.198	6.76	3.859	0	2.917	95.634	61.403	0.225	86.85	10.295	22.284	54.926	7.609	244.26	2.898	519.826	258.945	0.616	11.99	1391.34	43.41	3.363	7.341	44.526	0.021	1.673	2.129	0.026	5.901	3.73	0.238	1.063	0.357	0.459	0.003	121.91	13.252	1.376	62.769	85.905	10.056	118.298	134.832	562.088	2.63766
2011-08-01	38.817	0.696	15.334	29.07	0.12	6.795	3.814	0	3.991	112.056	97.962	0.136	95.174	11.894	22.022	73.965	8.238	227.259	2.872	546.369	273.211	0.616	13.852	1375.02	46.847	3.363	7.265	44.526	0.017	1.673	2.117	0.025	5.874	3.849	0.264	0.932	0.357	0.455	0.003	121.916	13.347	1.524	63.739	95.183	11.684	116.322	142.929	573.602	2.63766
2011-09-01	41.113	0.954	18.435	30.79	0.164	7.296	3.616	0	4.227	91.926	99.055	0.186	92.07	10.498	20.879	51.069	11.884	214.842	1.918	505.962	240.897	0.596	12.227	1303.61	70.145	3.255	6.626	43.09	0.018	1.619	1.912	0.03	5.665	3.574	0.231	1.183	0.345	0.413	0.004	119.355	13.094	1.336	60.635	83.431	12.694	127.17	146.733	568.967	2.5527
2011-10-01	46.097	0.261	33.653	34.522	0.045	10.464	3.696	0	4.74	87.004	107.525	0.051	94.376	8.901	21.34	65.207	10.117	211.779	2.494	523.592	243.226	0.616	10.367	1332.39	57.812	3.363	6.039	44.526	0.018	1.673	1.743	0.055	5.821	3.527	0.246	1.224	0.357	0.376	0.006	118.367	14.785	1.421	63.884	88.697	11.451	233.624	213.563	591.189	2.63766
2011-11-01	51.18	0.723	49.29	38.329	0.125	13.476	3.53	0.02	5.263	59.123	122.488	0.141	83.292	10.43	20.385	61.743	9.989	227.127	1.782	494.712	240.939	0.596	12.147	1272.79	57.635	3.255	4.954	43.09	0.016	1.619	1.412	0.063	5.677	3.694	0.238	1.421	0.345	0.307	0.009	120.933	14.635	1.374	64.704	85.777	13.393	450.144	296.761	615.59	2.5527
2011-12-01	68.226	1.561	68.379	51.095	0.269	17.419	3.711	0.045	7.015	38.463	88.161	0.305	83.824	9.618	21.425	33.181	12.902	215.208	1.631	476.343	237.789	0.616	11.202	1337.75	75.243	3.363	4.702	44.526	0.021	1.673	1.34	0.056	5.892	3.666	0.253	1.726	0.357	0.291	0.008	126.887	14.787	1.46	67.742	91.178	14.289	718.188	414.612	665.174	2.63766
2012-01-01	67.956	0.687	63.701	50.039	0.107	18.642	3.084	0.047	4.423	41.361	129.047	0.178	86.906	10.641	20.162	64.455	7.359	207.111	1.923	438.795	229.908	0.603	12.178	1262.01	69.674	3.354	4.271	37.106	0.027	1.669	1.761	0.056	5.138	3.777	0.2	2.614	0.356	0.388	0.021	125.726	12.914	1.307	65.545	81.818	5.584	822.965	461.912	689.848	2.62937
2012-02-01	53.438	3.14	53.856	39.349	0.488	16.079	3.029	0.039	3.478	42.422	135.22	0.815	80	11.383	19.799	44.604	5.97	203.917	1.605	424.407	222.113	0.564	13.028	1239.31	57.197	3.138	4.604	34.712	0.022	1.561	1.913	0.045	4.812	3.622	0.199	2.286	0.333	0.42	0.017	118.018	12.816	1.303	60.18	81.572	7.769	685.89	400.979	645.651	2.4605
2012-03-01	46.396	0.85	37.714	34.163	0.132	12.478	3.232	0.037	3.02	48.146	112.973	0.221	81.825	9.67	21.126	54.665	6.742	207.835	2.196	467.01	242.77	0.603	11.067	1322.36	64.913	3.354	6.344	37.106	0.022	1.669	2.65	0.048	5.122	3.696	0.215	2.228	0.356	0.577	0.02	119.632	14.374	1.404	62.309	87.857	11.187	417.663	270.98	630.445	2.62937
2012-04-01	32.836	0.237	31.269	24.178	0.037	10.835	3.185	0.003	2.137	65.006	107.213	0.062	70.893	10.6	20.822	58.177	6.697	177.054	2.14	475.111	229.691	0.584	12.132	1303.33	65.698	3.246	6.992	35.909	0.022	1.615	2.947	0.05	4.973	3.67	0.211	1.698	0.344	0.638	0.019	114.624	13.054	1.38	59.597	86.368	11.534	289.263	216.462	600.378	2.54545
2012-05-01	33.662	0.994	18.463	24.787	0.154	7.911	3.381	0	2.191	78.736	106.954	0.258	96.172	10.687	22.103	66.592	5.186	189.776	2.625	500.971	247.589	0.603	12.231	1383.55	48.87	3.354	7.718	37.106	0.028	1.669	3.276	0.042	5.118	3.817	0.225	2.018	0.356	0.703	0.01	121.007	12.575	1.472	62.473	92.118	12.036	168.954	154.506	597.028	2.62937
2012-06-01	33.746	0.229	13.499	24.849	0.036	6.62	3.278	0	2.197	90.609	88.923	0.059	100.703	9.124	21.429	63.735	5.3	209.551	1.984	493.11	263.018	0.584	10.443	1341.36	52.652	3.246	7.788	35.909	0.022	1.615	3.318	0.038	4.985	3.63	0.219	1.661	0.344	0.711	0.013	119.114	11.836	1.433	59.964	89.703	12.461	127.776	135.79	586.181	2.54545
2012-07-01	32.535	0.017	12.065	23.957	0.003	6.394	3.318	0.034	2.118	95.393	70.257	0.004	101.286	9.389	21.687	57.706	7.007	209.041	3.14	503.67	258.086	0.603	10.746	1357.52	69.943	3.354	8.176	37.106	0.019	1.669	3.461	0.027	5.158	3.818	0.214	1.308	0.356	0.749	0.008	123.79	12.82	1.402	57.019	87.737	10.464	111.388	128.978	595.782	2.62937
2012-08-01	40.856	0.04	12.321	30.084	0.006	6.454	3.447	0.04	2.659	102.226	81.224	0.01	104.731	9.618	22.533	69.804	6.346	206.016	2.09	512.726	258.432	0.603	11.008	1410.46	61.744	3.354	8.091	37.106	0.02	1.669	3.413	0.027	5.156	3.94	0.231	1.445	0.356	0.74	0.008	125.004	12.796	1.512	58.937	94.623	11.14	109.406	138.28	608.359	2.62937
2012-09-01	31.822	0.527	15.499	23.432	0.082	7.094	3.12	0.039	2.071	88.54	95.694	0.137	101.3	9.003	20.394	61.032	5.862	173.699	2.206	481.115	234.357	0.584	10.304	1276.54	57.44	3.246	7.379	35.909	0.018	1.615	3.152	0.033	4.966	3.763	0.202	1.513	0.344	0.676	0.01	121.837	12.26	1.323	55.044	82.841	9.244	122.881	146.757	595.735	2.54545
2012-10-01	29.183	0.366	29.584	21.489	0.057	10.549	3.276	0.043	1.9	76.926	125.189	0.095	105.968	9.843	21.418	51.715	5.335	223.471	2.236	509.108	237.804	0.603	11.265	1340.64	47.388	3.354	6.725	37.106	0.021	1.669	2.864	0.05	5.12	3.898	0.223	1.83	0.356	0.614	0.02	122.908	14.383	1.461	56.339	91.45	8.125	248.749	220.428	624.486	2.62937
2012-11-01	37.212	0.382	48.201	27.401	0.059	14.851	3.091	0.04	2.422	56.052	125.056	0.099	82.948	10.275	20.207	62.064	5.074	220.485	1.55	471.906	234.923	0.584	11.76	1264.87	48.152	3.246	5.517	35.909	0.02	1.615	2.337	0.046	4.986	3.71	0.203	2.022	0.344	0.504	0.014	122.805	14.418	1.325	55.776	82.946	8.683	499.491	319.167	639.468	2.54545
2012-12-01	42.688	0.269	59.383	31.433	0.042	17.618	3.159	0.041	2.779	41.281	93.731	0.07	93.852	8.08	20.65	62.199	3.008	245.692	1.418	458.433	242.742	0.603	9.247	1292.59	26.85	3.354	5.237	37.106	0.021	1.669	2.207	0.05	5.148	3.907	0.209	1.77	0.356	0.476	0.022	127.779	14.658	1.367	57.689	85.555	6.487	694.476	404.905	672.999	2.62937
2013-01-01	77.476	1.467	69.634	54.159	0.181	19.733	3.191	0.051	3.847	46.003	134.083	0.262	110.196	11.142	21.009	66.821	4.206	203.145	1.716	454.358	230.426	0.588	12.769	1282.62	48.664	3.363	4.953	48.551	0.037	1.673	2.167	0.058	5.956	3.811	0.207	3.087	0.357	0.468	0.029	128.026	15.661	1.364	55.42	83.26	8.812	903.693	496.227	700.65	2.64387
2013-02-01	71.793	0.278	61.899	50.186	0.034	17.597	2.904	0.046	3.565	39.868	100.312	0.05	92.475	10.076	19.123	39.679	3.465	198.41	1.146	416.929	213.327	0.531	11.548	1167.43	38.873	3.038	5.339	43.853	0.04	1.511	2.384	0.048	5.385	3.407	0.192	3.465	0.322	0.505	0.023	114.991	14.174	1.262	50.315	77.069	9.107	777.085	444.459	644.592	2.38798
2013-03-01	62.352	2.03	58.278	43.587	0.25	17.161	3.309	0.044	3.096	48.462	93.997	0.363	91.406	11.102	21.79	46.099	5.535	187.503	1.802	469.711	244.893	0.588	12.723	1330.26	71.609	3.363	7.356	48.551	0.042	1.673	3.296	0.052	5.965	3.991	0.221	2.884	0.357	0.697	0.024	124.424	15.649	1.453	57.377	88.678	12.381	686.103	407.621	677.553	2.64387
2013-04-01	46.781	0.623	36.804	32.702	0.077	12.17	3.282	0.006	2.323	57.711	98.918	0.111	87.455	9.556	21.611	40.589	3.327	197.798	1.777	484.077	245.588	0.569	10.951	1319.35	40.02	3.255	8.108	46.985	0.04	1.619	3.644	0.052	5.686	3.853	0.221	2.389	0.345	0.77	0.025	119.039	16.009	1.455	57.334	88.8	13.033	379.611	258.27	622.212	2.55788
2013-05-01	30.548	0.16	22.959	21.354	0.02	9.162	3.46	0	1.517	63.365	101.135	0.029	79.079	11.248	22.78	63.227	3.204	229.862	2.337	512.066	256.478	0.588	12.891	1390.74	37.205	3.363	8.95	48.551	0.044	1.673	4.019	0.048	5.916	4.08	0.232	3.129	0.357	0.848	0.038	123.316	15.28	1.526	60.927	93.169	13.609	200.178	174.929	614.288	2.64387
2013-06-01	21.62	0.102	15.114	15.113	0.013	7.257	3.365	0	1.074	80.841	86.655	0.018	87.992	11.961	22.153	61.74	3.498	206.854	2.262	505.742	247.299	0.569	13.708	1352.45	43.554	3.255	9.031	46.985	0.044	1.619	4.075	0.038	5.764	4.062	0.231	3.132	0.345	0.857	0.024	123.461	14.603	1.52	59.913	92.774	14.923	132.255	140.945	584.19	2.55788
2013-07-01	21.753	0.131	14.125	15.207	0.016	7.161	3.503	0.002	1.08	93.134	80.365	0.024	105.199	10.69	23.065	58.628	4.389	246.03	2.524	523.416	271.769	0.588	12.252	1408.1	56.73	3.363	9.481	48.551	0.048	1.673	4.246	0.032	5.958	4.126	0.228	3.057	0.357	0.897	0.02	131.824	15.399	1.501	60.376	91.646	15.022	115.523	139.919	598.72	2.64387
2013-08-01	28.139	0.108	14.557	19.67	0.013	7.259	3.495	0.043	1.397	95.488	81.115	0.019	101.759	10.554	23.009	63.318	5.088	205.62	2.145	526.881	267.888	0.588	12.095	1404.72	66.852	3.363	9.382	48.551	0.034	1.673	4.215	0.026	5.964	4.132	0.227	2.293	0.357	0.889	0.016	127.947	15.556	1.497	58.967	91.403	15.639	111.609	141.952	612.901	2.64387
2013-09-01	30.771	0.514	17.346	21.51	0.063	7.763	3.316	0.04	1.528	91.728	94.219	0.092	103.54	10.114	21.833	62.261	4.414	236.503	1.6	493.379	240.963	0.569	11.592	1332.92	58.401	3.255	8.557	46.985	0.027	1.619	3.881	0.037	5.723	3.946	0.223	2.282	0.345	0.812	0.022	119.757	14.719	1.469	57.322	89.69	17.876	122.044	147.035	595.739	2.55788
2013-10-01	22.751	0.191	31.135	15.904	0.024	11.014	3.425	0.038	1.13	77.622	144.723	0.034	116.698	10.162	22.555	49.116	3.373	211.978	1.757	533.922	255.772	0.588	11.646	1376.96	42.138	3.363	7.799	48.551	0.017	1.673	3.575	0.045	5.991	3.889	0.233	2.279	0.357	0.74	0.035	123.096	16.49	1.533	62.789	93.561	21.762	230.684	214.111	633.912	2.64387
2013-11-01	34.647	0.039	51.915	24.22	0.005	15.592	3.307	0.032	1.72	52.119	124.787	0.007	92.987	8.448	21.776	63.668	4.462	227.885	2.191	484.659	243.082	0.569	9.681	1329.4	56.896	3.255	6.397	46.985	0.019	1.619	2.92	0.075	5.817	3.762	0.222	1.969	0.345	0.607	0.051	123.745	16.474	1.462	62.606	89.25	18.412	536.16	357.557	675.843	2.55788
2013-12-01	42.814	2.616	69.707	29.929	0.322	19.749	3.32	0.048	2.126	37.006	126.088	0.468	95.721	10.038	21.863	48.115	3.265	231.464	1.1	488.82	251.073	0.588	11.504	1334.72	20.209	3.363	6.073	48.551	0.028	1.673	2.771	0.068	6.04	4.015	0.23	3.075	0.357	0.575	0.049	129.384	17.161	1.512	65.94	92.3	21.736	878.73	490.907	732.166	2.64387
2014-01-01	59.121	2.392	82.346	39.547	0.355	22.882	4.24	0.053	0.881	40.041	163.407	0.492	97.827	9.189	16.542	71.135	3.787	187.648	1.504	485.176	239.819	0.608	10.504	1276.73	31.64	3.363	5.97	49.136	0.04	1.673	3.005	0.09	6.539	4.469	0.288	1.136	0.357	0.593	0.068	127.407	16.493	1.125	62.53	86.84	10.269	1074.54	592.327	748.331	3.10489
2014-02-01	65.61	0.583	68.988	43.887	0.086	19.444	4.002	0.045	0.977	38.666	115.144	0.12	65.153	8.2	15.615	41.574	3.057	191.457	0.934	439.246	219.168	0.549	9.374	1205.21	28.098	3.038	6.326	44.381	0.033	1.511	3.25	0.072	5.885	3.457	0.273	0.986	0.322	0.629	0.043	115.528	15.204	1.065	56.066	82.214	9.663	883.632	507.749	682.921	2.80445
2014-03-01	58.704	0.305	62.296	39.268	0.045	18.332	4.456	0.052	0.874	44.257	119.73	0.063	65.971	12.724	17.388	22.266	2.363	198.295	1.858	500.391	251.903	0.608	14.545	1342.05	20.766	3.363	8.682	49.136	0.037	1.673	4.386	0.08	6.507	3.801	0.291	1.088	0.357	0.895	0.051	125.976	16.648	1.137	62.441	87.731	14.106	725.118	436.088	705.137	3.10489
2014-04-01	28.475	0.243	36.783	19.047	0.036	12.406	4.441	0.05	0.424	55.269	123.727	0.05	66.016	11.154	17.327	51.394	3.651	210.161	1.752	514.866	247.561	0.588	12.75	1337.35	43.253	3.255	9.498	47.551	0.037	1.619	4.748	0.079	6.172	3.756	0.297	1.203	0.345	0.977	0.057	121.088	17.002	1.16	61.541	89.528	12.32	368.963	260.075	650.385	3.0044
2014-05-01	38.473	0.253	23.42	25.735	0.038	9.509	4.624	0.023	0.573	71.241	104.952	0.052	61.378	11.359	18.04	58.946	3.143	208.196	2.06	532.029	246.127	0.608	12.984	1392.37	35.558	3.363	10.527	49.136	0.038	1.673	5.233	0.061	6.483	3.965	0.311	1.232	0.357	1.075	0.041	123.273	15.371	1.215	64.141	93.767	14.596	210.78	183.116	627.885	3.10489
2014-06-01	33.127	0.2	16.026	22.159	0.03	7.695	4.483	0	0.493	80.043	89.624	0.041	85.043	9.963	17.49	53.321	3.444	188.596	1.666	525.521	262.551	0.588	11.389	1349.93	39.007	3.255	10.669	47.551	0.032	1.619	5.217	0.09	6.406	3.935	0.305	0.952	0.345	1.088	0.03	124.514	14.967	1.191	63.657	91.945	15.824	130.117	146.543	606.9	3.0044
2014-07-01	27.691	1.527	15.238	18.523	0.227	7.652	4.739	0.007	0.412	95.954	91.764	0.314	86.709	12.075	18.492	67.971	3.34	207.771	2.731	548.906	273.988	0.608	13.802	1427.23	39.485	3.363	11.167	49.136	0.032	1.673	5.388	0.078	6.51	4.203	0.318	0.847	0.357	1.132	0.026	128.275	15.968	1.24	65.407	95.731	15.048	116.845	142.563	626.833	3.10489
2014-08-01	28.981	0.186	15.458	19.386	0.028	7.702	4.771	0.066	0.432	94.31	89.05	0.038	95.727	11.24	18.616	55.15	2.755	205.738	2.145	550.38	267.567	0.608	12.849	1436.86	32.917	3.363	11.119	49.136	0.026	1.673	5.317	0.061	6.493	4.155	0.316	0.913	0.357	1.121	0.018	129.735	14.936	1.234	63.741	95.211	19.276	108.974	142.058	630.44	3.10489
2014-09-01	40.47	2.31	18.096	27.071	0.343	8.165	4.375	0.059	0.603	89.064	96.164	0.475	92.962	12.244	17.069	65.379	3.613	222.153	1.757	511.972	252.053	0.588	13.996	1317.41	43.032	3.255	10.308	47.551	0.026	1.619	4.791	0.074	6.231	3.936	0.295	0.816	0.345	1.022	0.021	121.223	14.31	1.15	61.843	88.728	18.554	126.118	154.274	612.265	3.0044
2014-10-01	43.752	2.086	29.972	29.266	0.31	10.996	4.688	0.047	0.652	80.547	137.478	0.429	92.413	11.102	18.29	62.444	3.353	206.687	1.772	547.869	260.043	0.608	12.691	1411.68	38.883	3.363	9.603	49.136	0.022	1.673	4.326	0.103	6.426	3.8	0.319	0.888	0.357	0.966	0.046	124.645	16.541	1.246	63.761	96.164	16.336	219.714	209.644	631.874	3.10489
2014-11-01	51.489	0.79	57.025	34.442	0.117	17	4.424	0.06	0.767	52.517	99.541	0.163	82.879	11.657	17.261	65.373	4.567	203.104	1.6	486.848	251.096	0.588	13.325	1332.28	53.777	3.255	7.95	47.551	0.018	1.619	3.48	0.125	6.199	3.647	0.304	0.943	0.345	0.778	0.059	123.289	15.879	1.187	63.526	91.608	16.563	563.105	374.545	683.37	3.0044
2014-12-01	57.098	2.873	63.875	38.194	0.426	18.69	4.582	0.063	0.85	50.726	135.452	0.591	86.506	9.755	17.876	38.512	3.508	199.88	1.918	510.746	270.215	0.608	11.151	1379.71	40.12	3.363	7.713	49.136	0.023	1.673	3.318	0.098	6.438	3.839	0.312	1.187	0.357	0.716	0.043	130.046	16.707	1.218	68.46	94.034	18.229	742.716	442.114	714.956	3.10489
2015-01-01	75.927	0.338	76.355	49.582	0.046	21.425	30.055	0.072	0.547	41.155	127.763	0.058	91.051	13.406	20.614	65.24	3.297	192.44	1.247	487.896	241.724	0.559	15.356	1303.66	42.431	3.363	6.499	43.547	0.031	1.673	3.238	0.1	6.817	3.858	2.019	1.128	0.357	0.75	0.049	129.738	16.636	1.385	65.406	87.584	6.3	971.72	551.806	744.178	3.46542
2015-02-01	65.531	1.081	73.429	42.793	0.146	20.377	27.742	0.07	0.472	39.884	133.542	0.185	75.687	9.704	19.028	25.549	1.432	189.567	1.186	472.85	229.454	0.504	11.116	1203.32	6.087	3.038	7.134	39.333	0.024	1.511	3.534	0.087	6.181	3.392	1.907	0.975	0.322	0.802	0.042	116.126	14.558	1.308	58.925	82.738	11.476	934.849	535.965	683.369	3.13079
2015-03-01	51.977	1.511	54.636	33.942	0.205	16.431	31.507	0.061	0.374	45.694	117.79	0.258	75.582	13.333	21.61	63.468	3.176	193.077	1.378	520.181	272.12	0.559	15.272	1366.65	42.36	3.363	10.051	43.547	0.025	1.673	4.769	0.095	6.737	3.882	2.127	1.213	0.357	1.13	0.045	121.746	16.546	1.459	64.862	92.26	13.265	655.872	399.66	685.43	3.46542
2015-04-01	31.293	0.087	34.076	20.435	0.012	11.579	30.938	0.044	0.225	60.37	112.588	0.015	66.181	12.579	21.22	60.783	1.981	195.51	2.155	528.295	259.702	0.541	14.409	1341.97	25.068	3.255	11.321	42.143	0.025	1.619	5.254	0.106	6.518	3.859	2.036	1.283	0.345	1.226	0.049	121.028	15.971	1.397	61.446	88.335	15.172	330.779	240.56	629.819	3.35457
2015-05-01	31.313	2.739	21.666	20.448	0.371	8.85	32.224	0.005	0.226	70.484	83.407	0.468	75.556	13.931	22.102	62.855	2.737	230.561	2.09	534.625	267.043	0.559	15.958	1397.72	37.894	3.363	12.524	43.547	0.024	1.673	5.773	0.097	6.576	4.007	2.226	1.188	0.357	1.363	0.043	124.605	15.363	1.527	65.35	96.564	17.882	183.963	166.289	624.545	3.46542
2015-06-01	18.36	0.053	14.543	11.989	0.007	7.087	31.705	0	0.132	93.924	94	0.009	98.331	11.156	21.746	65.805	2.206	214.642	1.878	544.369	281.358	0.541	12.779	1375.21	29.888	3.255	12.746	42.143	0.033	1.619	5.726	0.075	6.469	3.931	2.177	1.062	0.345	1.36	0.034	121.134	14.929	1.493	65.437	94.423	20.633	128.532	140.322	595.371	3.35457
2015-07-01	21.174	0.116	13.705	13.827	0.016	7.02	32.947	0	0.153	98.776	92.101	0.02	99.473	13.701	22.598	63.837	3.526	227.808	2.781	565.278	290.098	0.559	15.693	1429.09	52.391	3.363	13.54	43.547	0.029	1.673	5.977	0.068	6.822	4.268	2.237	1.074	0.357	1.418	0.024	126.362	15.733	1.534	66.675	97.034	18.456	112.054	138.542	613.208	3.46542
2015-08-01	26.234	0.204	14.028	17.131	0.028	7.094	32.911	0.051	0.189	105.008	86.9	0.035	100.886	10.637	22.573	66.764	3.23	207.436	1.706	564.681	281.48	0.559	12.184	1427.55	48.143	3.363	13.502	43.547	0.023	1.673	5.789	0.067	6.701	4.083	2.25	0.84	0.357	1.393	0.025	126.709	15.214	1.544	65.622	97.614	19.774	106.558	140.149	621.462	3.46542
2015-09-01	24.969	0.08	15.082	16.305	0.011	7.211	31.272	0.066	0.18	93.377	114.633	0.014	89.283	10.797	21.449	41.129	2.824	191.676	1.666	542.461	260.932	0.541	12.368	1356.45	41.677	3.255	12.268	42.143	0.02	1.619	5.152	0.073	6.539	4.045	2.161	0.716	0.345	1.275	0.026	121.041	14.701	1.482	62.936	93.752	19.573	112.397	143.099	599.907	3.35457
2015-10-01	63.117	0.391	29.355	41.216	0.053	10.618	32.162	0.059	0.455	82.255	79.532	0.067	85.996	12.718	22.059	53.611	2.634	170.299	2.176	529.472	283.68	0.559	14.568	1395.04	37.622	3.363	11.105	43.547	0.026	1.673	4.544	0.104	6.69	3.776	2.178	1.066	0.357	1.179	0.05	120.135	16.885	1.494	65.79	94.489	17.09	208.795	201.98	635.062	3.46542
2015-11-01	67.765	0.166	44.381	44.252	0.022	13.948	30.676	0.05	0.488	57.078	56.722	0.028	73.286	8.824	21.041	48.593	3.234	200.767	1.408	473.217	259.189	0.541	10.107	1330.61	47.223	3.255	9.182	42.143	0.027	1.619	3.67	0.118	6.485	3.913	2.128	1.239	0.345	0.946	0.055	121.498	16.499	1.459	65.272	92.288	14.018	421.248	293.427	661.524	3.35457
2015-12-01	73.664	3.349	54.454	48.104	0.454	16.389	31.824	0.043	0.531	43.657	70.855	0.572	94.091	11.35	21.828	45.652	3.579	220.749	1.469	487.22	277.385	0.559	13	1380.39	52.615	3.363	8.473	43.547	0.039	1.673	3.474	0.113	6.753	4.016	2.141	1.35	0.357	0.88	0.057	125.765	17.284	1.468	68.323	92.86	17.009	612.184	365.196	698.815	3.46542
2016-01-01	54.69	0.26	75.477	41.031	0.04	22.144	29.475	0.073	0.558	40.053	112.881	0.043	89.183	11.908	20.61	62.393	4.241	208.185	1.156	472.155	254.74	0.602	13.601	1305.93	48.245	3.354	8.124	37.454	0.195	1.669	3.441	0.104	7.17	3.98	1.99	1.196	0.356	1.058	0.076	126.751	15	1.392	66.299	88.18	12.95	910.578	521.204	747.133	3.68816
2016-02-01	53.419	0.281	57.158	40.077	0.043	17.466	29.383	0.062	0.545	44.335	114.693	0.047	95.992	12.128	20.546	54.617	2.405	234.53	1.575	454.309	252.298	0.563	13.853	1301.87	23.247	3.138	9.625	35.038	0.164	1.561	4.038	0.114	6.695	3.614	2.032	1.065	0.333	1.167	0.069	118.51	14.516	1.421	62.73	90.024	15.171	714.92	428.436	686.65	3.44988
2016-03-01	37.784	1.384	45.144	28.347	0.211	14.816	31.927	0.055	0.386	52.232	118.675	0.23	84.439	12.517	22.324	58.607	5.107	204.744	1.504	516.132	271.846	0.602	14.297	1414.57	60.636	3.354	12.88	37.454	0.204	1.669	5.207	0.116	6.981	4.104	2.171	1.312	0.356	1.599	0.065	121.447	15.839	1.518	67.481	96.208	16.928	471.381	309.191	686.551	3.68816
2016-04-01	33.22	0.437	34.622	24.923	0.067	12.148	30.245	0.008	0.339	59.876	87.587	0.073	62.848	11.126	21.149	42.965	6.137	215.484	2.166	507.016	266.402	0.582	12.708	1340.08	73.857	3.246	14.558	36.246	0.135	1.615	5.649	0.11	6.839	3.931	2.012	1.186	0.344	1.742	0.06	115.26	14.925	1.407	61.486	89.149	18.154	339.869	241.449	642.367	3.56902
2016-05-01	30.084	1.051	23.584	22.57	0.16	9.607	32.076	0	0.307	80.985	79.535	0.174	80.978	11.596	22.429	42.012	4.385	198.948	1.757	529.203	277.344	0.602	13.245	1421.17	53.557	3.354	16.14	37.454	0.106	1.669	6.123	0.098	6.964	4.051	2.195	1.103	0.356	1.923	0.049	120.854	14.973	1.535	66.187	97.244	22.893	200.903	177.464	634.731	3.68816
2016-06-01	20.622	1.318	13.832	15.471	0.201	7.125	31.671	0.003	0.211	96.011	88.023	0.219	72.502	12.381	22.145	34.567	4.39	207.969	1.832	537.297	293.024	0.582	14.142	1403.23	53.676	3.246	16.688	36.246	0.118	1.615	6.237	0.083	6.929	3.992	2.195	0.911	0.344	1.929	0.042	121.133	12.94	1.535	66.442	97.255	21.327	127.055	143.32	611.646	3.56902
2016-07-01	21.868	1.422	13.152	16.406	0.216	7.087	32.623	0.036	0.223	97.16	59.201	0.236	89.885	10.056	22.811	49.83	5.551	204.751	1.873	539.497	302.327	0.602	11.486	1445.42	68.431	3.354	17.372	37.454	0.138	1.669	6.421	0.09	7.105	4.213	2.246	0.957	0.356	2	0.032	124.085	13.701	1.57	68.719	99.496	27.038	110.251	139.455	638.673	3.68816
2016-08-01	17.05	0.096	13.205	12.791	0.015	7.1	32.996	0	0.174	107.704	92.52	0.016	90.643	10.865	23.072	71.029	4.14	233.333	2.196	565.411	302.627	0.602	12.41	1461.95	49.571	3.354	16.863	37.454	0.177	1.669	6.254	0.07	7.184	4.169	2.276	0.853	0.356	1.959	0.027	124.402	13.727	1.591	69.594	100.825	27.871	104.071	145.492	650.132	3.68816
2016-09-01	25.913	1.779	15.132	19.441	0.271	7.439	31.261	0	0.265	87.366	99.087	0.295	97.489	10.633	21.859	41.548	3.262	209.537	1.636	527.294	278.154	0.582	12.146	1385.09	38.745	3.246	15.021	36.246	0.217	1.615	5.584	0.085	6.901	3.96	2.131	0.603	0.344	1.775	0.035	116.908	13.004	1.49	65.618	94.435	26.417	113.734	147.144	625.607	3.56902
2016-10-01	36.589	2.533	26.977	27.451	0.386	10.427	30.973	0	0.374	85.822	101.832	0.42	89.536	11.54	21.658	51.922	4.733	217.056	1.524	541.83	282.911	0.602	13.182	1372.34	55.386	3.354	13.432	37.454	0.198	1.669	4.947	0.11	7.046	3.905	2.165	0.813	0.356	1.629	0.052	119.521	15.063	1.514	67.716	95.906	25.071	194.131	198.329	645.138	3.68816
2016-11-01	39.496	0.257	42.454	29.632	0.039	14.04	30.435	0.007	0.403	61.662	103.27	0.043	77.601	10.272	21.282	80.403	3.959	196.816	1.742	502.829	277.667	0.582	11.733	1348.5	48.597	3.246	10.965	36.246	0.161	1.615	3.955	0.103	6.815	4.076	2.136	0.641	0.344	1.297	0.061	121.972	15.169	1.494	67.058	94.637	25.857	393.417	290.702	677.667	3.56902
2016-12-01	64.01	2.833	69.152	48.023	0.431	20.616	31.62	0.053	0.654	40.158	99.73	0.47	76.096	10.117	22.11	62.795	4.106	221.881	1.504	504.25	290.536	0.602	11.556	1400.99	49.177	3.354	9.985	37.454	0.191	1.669	3.879	0.131	7.113	4.136	2.25	1.077	0.356	1.191	0.086	142.932	15.568	1.573	71.329	99.692	26.415	822.754	479.344	760.625	3.68816
2017-01-01	59.339	3.287	68.849	44.287	0.464	21.296	27.947	0.068	0.526	37.713	96.599	0.436	102.027	11.946	20.475	69.242	6.588	209.166	1.464	461.912	279.183	0.607	13.581	1284.09	92.724	3.363	9.859	36.112	0.197	1.673	4.095	0.104	7.269	4.287	1.976	1.174	0.357	1.145	0.069	123.095	15.196	1.448	71.066	90.809	12.901	860.632	496.611	761.213	4.24138
2017-02-01	44.148	1.075	51.577	32.95	0.152	16.58	26.73	0.039	0.391	44.95	105.373	0.142	66.951	10.153	19.583	31.506	3	195.824	1.307	448.212	240.851	0.548	11.542	1228.14	41.187	3.038	11.031	32.617	0.182	1.511	4.516	0.101	6.521	3.792	1.835	1.066	0.322	1.279	0.075	112.149	13.685	1.344	63.327	84.296	14.202	600.197	372.362	673.712	3.83113
2017-03-01	41.489	0.318	52.483	30.965	0.045	17.201	30.637	0.057	0.368	53.417	133.753	0.042	72.851	12.6	22.445	26.882	4.008	236.544	1.59	525.946	294.568	0.607	14.324	1407.65	53.254	3.363	15.919	36.112	0.223	1.673	6.225	0.153	7.013	4.006	2.082	1.185	0.357	1.84	0.08	121.768	15.066	1.525	70.015	95.669	19.081	600.683	385.03	721.932	4.24138
2017-04-01	33.183	0.326	30.516	24.766	0.046	11.573	29.553	0.018	0.294	62.962	82.55	0.043	80.593	10.881	21.651	49.079	3.393	238.723	1.615	505.526	279.562	0.587	12.37	1357.85	45.097	3.255	17.781	34.947	0.234	1.619	6.894	0.136	6.801	3.894	2.042	1.377	0.345	1.999	0.076	115.38	14.391	1.496	64.114	93.839	20.906	288.966	219.592	654.889	4.10463
2017-05-01	23.733	0.394	24.045	17.713	0.056	10.085	31.374	0.025	0.21	75.411	109.14	0.052	67.587	11.541	22.985	56.389	4.347	226.395	1.822	550.459	293.341	0.607	13.12	1441.55	59.82	3.363	19.614	36.112	0.25	1.673	7.606	0.121	7.032	4.049	2.176	1.46	0.357	2.235	0.07	118.025	13.748	1.594	68.977	99.999	25.445	206.64	184.918	651.562	4.24138
2017-06-01	28.503	0.205	14.199	21.273	0.029	7.49	31.07	0.018	0.253	94.543	90.017	0.027	76.095	10.195	22.762	41.354	4.08	239.618	2.519	540.551	299.679	0.587	11.59	1427.55	55.822	3.255	20.283	34.947	0.223	1.619	7.696	0.098	6.832	3.955	2.175	1.188	0.345	2.265	0.062	120.825	12.437	1.594	66.679	99.951	25.244	128.501	142.999	636.955	4.10463
2017-07-01	18.114	0.07	13.185	13.519	0.01	7.367	31.524	0.011	0.161	91.096	66.136	0.009	90.901	10.195	23.095	76.237	3.449	231.403	1.979	548.034	304.721	0.607	11.59	1448.41	47.168	3.363	20.707	36.112	0.195	1.673	7.948	0.074	7.083	4.095	2.146	1.077	0.357	2.369	0.038	124.618	13.168	1.572	67.955	98.595	23.71	111.288	138.452	646.502	4.24138
2017-08-01	23.555	0.124	13.912	17.58	0.018	7.549	32.038	0.066	0.209	111.741	97.986	0.016	85.628	8.105	23.471	47.508	4.131	221.016	2.135	571.532	309.686	0.607	9.214	1472.03	57.291	3.363	20.053	36.112	0.162	1.673	7.746	0.053	7.094	4.11	2.233	0.854	0.357	2.311	0.035	125.509	13.335	1.636	70.744	102.597	25.74	107.553	142.159	660.425	4.24138
2017-09-01	22.923	1.872	15.645	17.108	0.264	7.852	29.815	0.062	0.203	88.4	102.086	0.248	98.026	9.744	21.843	55.95	3.613	203.638	1.474	531.156	276.72	0.587	11.077	1369.89	47.963	3.255	17.957	34.947	0.14	1.619	6.983	0.103	6.721	3.679	2.088	0.68	0.345	2.091	0.041	114.561	12.608	1.529	66.504	95.914	22.075	118.607	150.032	637.821	4.10463
2017-10-01	29.991	0.186	26.91	22.383	0.026	10.802	30.741	0.043	0.266	84.551	110.211	0.025	70.442	10.812	22.522	26.74	3.965	223.717	1.484	549.13	307.792	0.607	12.292	1412.46	53.395	3.363	16.059	36.112	0.119	1.673	6.197	0.137	7.123	3.678	2.163	0.727	0.357	1.881	0.075	119.457	14.255	1.585	69.821	99.39	21.689	212.436	207.895	680.756	4.24138
2017-11-01	44.833	0.435	48.23	33.461	0.061	16.005	28.965	0.027	0.397	61.351	120.347	0.058	82.108	10.423	21.221	64.45	5.24	217.38	1.615	515.223	286.674	0.587	11.85	1330.87	64.276	3.255	12.564	34.947	0.133	1.619	4.918	0.128	6.986	3.907	2.12	1.069	0.345	1.457	0.079	120.523	14.579	1.553	70.77	97.39	21.156	484.444	334.022	721.139	4.10463
2017-12-01	62.568	0.119	71.151	46.697	0.017	21.872	30.378	0.061	0.554	43.047	91.103	0.016	70.767	8.299	22.256	64.734	4.123	223.986	1.943	500.46	308.57	0.607	9.435	1395.78	46.589	3.363	11.747	36.112	0.151	1.673	4.777	0.12	7.254	4.054	2.113	0.881	0.357	1.295	0.078	126.414	15.067	1.548	71.461	97.103	21.164	851.236	504.309	788.683	4.24138
2018-01-01	83.264	4.517	84.02	52.996	0.733	24.805	29.313	0.063	0.51	32.482	131.391	0.89	103.832	9.335	21.555	53.612	3.443	223.238	1.489	504.383	275.615	0.654	10.489	1325.92	36.008	3.363	11.973	43.938	0.172	1.673	5.29	0.16	7.205	3.987	2.133	0.757	0.357	1.355	0.102	124.042	14.977	1.569	70.008	96.486	15.29	1016.27	574.147	806.227	4.43615
2018-02-01	53.592	0.337	61.692	34.111	0.055	18.99	26.502	0.054	0.328	37.769	91.914	0.066	82.102	10.757	19.488	25.32	3.323	220.147	1	458.465	252.382	0.59	12.088	1198.77	44.855	3.038	13.082	39.686	0.175	1.511	5.787	0.141	6.557	3.709	1.815	0.813	0.322	1.437	0.082	111.188	13.524	1.335	63.832	82.108	14.578	714.648	439.711	720.672	4.00725
2018-03-01	44.531	0.769	61.896	28.343	0.125	19.484	31.571	0.05	0.273	57.238	127.877	0.151	79.28	11.695	23.215	48.27	2.772	241.783	2.044	544.302	299.85	0.654	13.141	1428.06	38.848	3.363	18.084	43.938	0.195	1.673	7.855	0.168	7.217	3.987	2.116	0.792	0.357	2.047	0.093	121.947	14.919	1.556	69.684	95.716	20.149	682.964	433.164	760.663	4.43615
2018-04-01	41.123	0.374	46.14	26.174	0.061	15.547	29.718	0.019	0.252	44.775	102.621	0.074	72.074	10.441	21.853	48.185	4.512	201.484	1.873	540.666	277.198	0.633	11.733	1344.24	67.793	3.255	20.572	42.521	0.214	1.619	8.711	0.146	6.828	3.899	1.982	0.926	0.345	2.231	0.079	115.191	14.13	1.457	65.999	89.654	19.79	456.692	312.851	718.918	4.29318
2018-05-01	25.166	0.99	21.627	16.018	0.161	9.8	31.74	0	0.154	79.225	121.892	0.195	67.23	9.095	23.34	52.101	3.36	213.344	1.923	582.856	296.093	0.654	10.22	1435.71	49.119	3.363	22.636	43.938	0.222	1.673	9.545	0.124	7.039	4.041	2.289	0.922	0.357	2.471	0.072	120.856	13.777	1.684	69.679	103.559	21.288	175.107	169.686	691.611	4.43615
2018-06-01	19.495	0.216	16.603	12.409	0.035	8.443	31.626	0	0.119	94.834	85.445	0.043	66.005	11.243	23.256	55.714	3.205	231.732	2.191	561.296	315.864	0.633	12.633	1430.54	43.998	3.255	23.064	42.521	0.192	1.619	9.697	0.125	6.927	3.921	2.161	0.675	0.345	2.487	0.058	118	12.192	1.589	68.717	97.765	22.657	123.523	147.55	669.397	4.29318
2018-07-01	18.298	0.289	15.33	11.647	0.047	8.285	32.158	0	0.112	94.533	87.189	0.057	87.836	11.33	23.647	50.949	3.829	217.903	2.544	586.063	311.663	0.654	12.731	1454.6	58.02	3.363	23.673	43.938	0.173	1.673	9.964	0.088	7.129	3.973	2.24	0.706	0.357	2.566	0.048	124.175	12.767	1.647	71.907	101.332	21.252	109.714	142.547	688.703	4.43615
2018-08-01	15.477	0.279	15.594	9.851	0.045	8.349	32.617	0	0.095	104.222	112.867	0.055	87.085	11.881	23.985	73.572	3.319	227.7	2.312	606.208	326.531	0.654	13.351	1475.38	47.689	3.363	22.682	43.938	0.159	1.673	9.551	0.099	7.174	4.049	2.308	0.83	0.357	2.488	0.049	123.443	12.901	1.698	72.647	104.42	23.779	103.36	148.143	688.891	4.43615
2018-09-01	21.357	0.05	17.471	13.594	0.008	8.652	29.545	0.03	0.131	76.682	101.759	0.01	96.849	8.488	21.726	64.652	3.679	189.858	1.434	553.867	289.778	0.633	9.538	1336.44	55.79	3.255	19.944	42.521	0.142	1.619	8.542	0.11	6.861	3.602	1.986	0.822	0.345	2.248	0.052	115.307	12.403	1.46	65.996	89.823	21.725	116.347	151.907	677.651	4.29318
2018-10-01	45.678	0.131	34.571	29.073	0.021	12.913	31.001	0.029	0.28	84.383	118.704	0.026	88.995	9.511	22.797	72.247	3.37	233.337	2.539	578.272	294.402	0.654	10.688	1402.3	44.149	3.363	17.918	43.938	0.129	1.673	7.518	0.137	7.044	3.868	2.189	0.98	0.357	2.039	0.083	118.962	14.499	1.609	69.733	99.003	21.747	264.208	245.894	705.851	4.43615
2018-11-01	58.903	0.166	60.248	37.491	0.027	18.939	29.99	0.053	0.36	49.258	100.517	0.033	78.605	10.08	22.053	41.967	4.099	216.778	1.121	524.221	298.706	0.633	11.326	1356.57	55.393	3.255	14.313	42.521	0.145	1.619	5.939	0.147	6.835	3.876	2.106	1.056	0.345	1.608	0.078	118.234	14.305	1.549	67.867	95.283	20.119	620.333	400.301	758.866	4.29318
2018-12-01	80.679	0.124	71.356	51.351	0.02	21.759	30.617	0.057	0.494	37.362	71.423	0.025	80.233	8.089	22.514	42.033	4.431	212.758	1.923	509.214	294.676	0.654	9.09	1384.91	62.371	3.363	13.304	43.938	0.151	1.978	5.586	0.14	7.257	4.014	2.15	1.18	0.357	1.452	0.086	126.685	15.008	1.581	68.226	97.267	20.531	792.939	475.786	791.628	4.43615
2019-01-01	72.928	3.361	78.957	46.418	0.545	23.485	29.271	0.06	0.394	40.04	141.385	0.662	98.314	10.059	21.524	46.64	3.768	224.732	1.343	505.738	284.928	0.639	11.304	1324.01	51.487	3.363	13.668	44.912	0	2.056	6.051	0.152	7.284	3.574	1.974	0.93	0.357	1.564	0.077	130.904	14.592	1.452	67.173	89.293	15.847	986.053	576.891	826.184	4.28179
2019-02-01	60.779	1.988	67.096	38.685	0.322	20.197	27.322	0.036	0.328	37.367	119.715	0.392	77.279	8.364	20.091	13.861	3.004	162.161	1.247	471.693	255.078	0.577	9.399	1235.85	42.094	3.038	14.858	40.565	0	1.881	6.477	0.14	6.576	3.122	1.993	0.789	0.322	1.654	0.076	118.618	13.418	1.466	60.788	90.171	16.62	833.898	490.656	741.872	3.86739
2019-03-01	53.754	0.055	61.951	34.214	0.009	19.395	30.623	0.048	0.29	47.684	120.879	0.011	64.186	8.603	22.519	48.55	2.7	203.636	1.974	534.144	300.799	0.639	9.667	1385.19	36.224	3.363	21.228	44.912	0	2.075	9.009	0.152	7.196	3.341	2.099	0.921	0.357	2.373	0.084	123.67	14.321	1.543	65.672	94.945	20.275	711.165	442.159	773.969	4.28179
2019-04-01	34.54	0.207	35.771	21.984	0.034	12.953	30.366	0.042	0.187	63.324	111.141	0.041	59.542	13.375	22.33	38.091	2.083	224.551	1.787	540.492	298.638	0.618	15.03	1373.57	27.198	3.255	23.755	43.463	0	1.865	10.003	0.168	6.84	2.841	2.067	0.851	0.345	2.594	0.104	120.598	12.972	1.52	66.037	93.508	19.943	339.437	257.458	696.329	4.14296
2019-05-01	27.024	0.182	26.555	17.201	0.03	10.882	31.668	0	0.146	76.01	113.629	0.036	64.255	9.436	23.287	52.505	2.312	231.925	2.347	571.288	311.652	0.639	10.604	1432.46	30.251	3.363	26.104	44.912	0	2.014	10.762	0.143	7.062	2.617	2.272	0.929	0.357	2.881	0.089	122.445	12.73	1.671	69.222	102.775	21.633	219.234	192.433	697.425	4.28179
2019-06-01	22.769	0.097	16.789	14.492	0.016	8.388	31.311	0	0.123	82.189	89.912	0.019	70.527	8.952	23.024	68.041	3.652	204.714	2.357	558.179	306.468	0.618	10.059	1416.3	51.859	3.255	26.627	43.463	0.187	1.928	10.891	0.126	6.845	2.93	2.211	0.884	0.345	2.906	0.084	119.992	12.791	1.626	67.901	100.018	20.293	133.396	149.995	655.449	4.14296
2019-07-01	22.002	0.113	15.107	14.004	0.018	8.129	31.787	0	0.119	104.926	81.743	0.022	81.79	11.425	23.374	68.397	3.851	205.524	2.675	575.967	324.642	0.639	12.838	1437.82	56.975	3.363	27.768	44.912	0	1.977	11.417	0.112	7.193	2.897	2.219	0.852	0.357	3.006	0.073	123.942	12.457	1.632	69.302	100.371	21.643	117.567	149.171	670.649	4.28179
2019-08-01	33.694	0.007	15.482	21.446	0.001	8.219	32.789	0	0.182	104.211	80.874	0.001	74.944	10.169	24.111	56.259	3.806	239.506	2.009	578.942	323.67	0.639	11.427	1483.17	54.058	3.363	26.725	44.912	0	1.953	10.886	0.098	7.149	3.018	2.201	0.792	0.357	2.907	0.063	127.056	12.622	1.619	67.959	99.563	20.712	105.307	147.31	695.028	4.806
2019-09-01	18.865	0.703	17.313	12.007	0.114	8.514	29.679	0	0.102	95.599	97.315	0.139	93.763	8.263	21.824	41.208	3.426	217.635	2.256	545.189	289.588	0.618	9.285	1342.47	48.83	3.255	23.635	43.463	0	1.888	9.674	0.123	6.918	2.908	2.054	0.735	0.345	2.627	0.07	117.898	11.921	1.51	62.223	92.912	19.151	113.876	149.921	665.454	4.6506
2019-10-01	29.313	0.277	33.685	18.657	0.045	12.597	31.037	0	0.158	90.111	125.413	0.055	97.162	11.542	22.823	42.089	3.66	216.992	2.181	576.784	303.519	0.639	12.97	1403.91	53.263	3.363	20.811	44.912	0	2.021	8.533	0.149	7.152	3.017	2.236	0.757	0.357	2.374	0.084	120.016	14.099	1.644	65.846	101.154	19.079	241.029	225.711	706.176	4.806
2019-11-01	57.563	1.526	58.281	36.638	0.248	18.367	29.716	0	0.311	61.648	105.455	0.301	92.038	9.022	21.851	60.145	2.444	218.761	1.878	522.142	291.029	0.618	10.138	1344.16	32.021	3.255	16.469	43.463	0	2.003	6.598	0.141	6.949	3.001	2.182	0.827	0.345	1.851	0.073	121.727	13.972	1.605	66.646	98.712	17.395	601.161	393.359	757.019	4.6506
2019-12-01	68.143	1.793	68.237	43.372	0.291	20.906	29.914	0.024	0.368	40.772	77.574	0.353	86.101	8.34	21.997	64.321	3.355	235.038	1.333	507.686	318.009	0.639	9.371	1353.09	46.739	3.363	14.872	44.912	0.143	2.061	6.263	0.146	7.135	3.122	2.173	0.926	0.357	1.669	0.08	125.816	14.541	1.598	70.735	98.297	18.721	777.884	472.633	804.049	4.806
2020-01-01	55.611	3.095	69.976	35.396	0.502	21.312	29.212	0.069	0.3	39.36	124.046	0.61	71.046	10.929	21.481	39.558	2.965	224.615	2.15	494.32	294.073	0.637	12.281	1321.36	42.114	3.354	16.068	42.167	0	1.669	6.979	0.147	7.202	3.153	2.092	0.912	0.356	1.786	0.085	118.918	14.803	1.538	70.265	94.61	16.65	847.081	510.148	815.038	5.17586
2020-02-01	45.706	3.591	62.521	29.091	0.582	19.23	27.97	0.042	0.247	36.836	119.727	0.707	84.377	8.914	20.567	41.45	1.699	220.698	1.141	471.519	267.928	0.596	10.017	1265.17	21.492	3.138	18.154	39.447	0	1.561	7.931	0.15	6.734	2.926	1.901	0.886	0.333	1.984	0.094	110.208	13.731	1.398	64.358	85.991	19.073	758.73	464.088	754.984	4.84123
2020-03-01	42.693	0.89	50.881	27.174	0.144	16.72	25.943	0	0.231	41.93	103.067	0.175	73.797	5.501	19.077	40.694	1.276	230.053	1.257	522.672	243.802	0.637	6.182	1173.51	16.09	3.354	24.031	42.167	0.149	1.669	10.3	0.153	7.055	3.186	1.733	0.948	0.356	2.728	0.095	114.01	14.243	1.274	62.027	78.382	17.895	542.913	352.516	744.574	5.17586
2020-04-01	38.386	0.271	40.983	24.432	0.044	14.195	18.888	0	0.207	58.034	43.558	0.053	62.15	7.063	13.889	28.183	1.409	194.214	0.944	496.249	117.593	0.617	7.937	854.378	18.456	3.246	27.028	40.807	0.145	1.615	11.431	0.166	6.7	2.625	1.175	0.95	0.344	2.949	0.092	112.453	13.822	0.864	35.766	53.154	18.86	391.168	248.628	666.394	5.00906
2020-05-01	43.326	0.017	26.355	27.577	0.003	10.822	23.969	0	0.234	75.146	35.922	0.003	69.351	7.354	17.626	34.429	1.003	211.052	2.115	520.601	104.687	0.637	8.263	1084.21	10.863	3.354	30.329	42.167	0.23	1.669	12.541	0.143	7.021	2.71	1.726	0.932	0.356	3.286	0.085	117.581	14.071	1.269	44.488	78.078	18.944	246.44	170.307	643.57	5.17586
2020-06-01	26.966	0.121	16.124	17.164	0.02	8.217	26.736	0	0.146	101.769	33.553	0.024	50.682	8.924	19.66	32.523	2.7	183.589	1.716	521.398	133.629	0.617	10.028	1209.38	36.361	3.246	30.426	40.807	0.227	1.615	12.565	0.144	6.903	2.79	1.96	0.849	0.344	3.33	0.559	106.817	12.035	1.441	54.678	88.661	19.102	141.001	137.694	626.011	5.00906
[truncated: 7 more columns]

## Sheet: Energy_Prices
($/MMBtu)	p1	p2	p3	p4	p5	p6	p7	p8	p9	p10	p11	p12	p13	p14	p15	p16	p17	p18	p19	p20	p21	p22	p23	p24	p25	p26	p27	p28	p29	p30	p31	p32	p33	p34	p35	p36	p37	p38	p39	p40	p41	p42	p43	p44	p45	p46	p47	p48	p49
2003-01-01	14.2638	12.84	16.2926	10.8773	12.84	8.2666	12.2011	0.72	5.03706	4.17757	10.8773	12.84	8.2666	28.1823	12.2011	0.72	5.03706	0	14.0752	10.6594	8.86889	8.2666	28.1823	12.5228	5.03706	33.8758	65.2586	29.7697	24.4903	33.8758	23.1705	17.3045	29.7697	29.7697	14.4486	24.4903	33.8758	23.1705	17.3045	29.7697	29.7697	14.4486	29.7697	14.4486	0	7.89575	7.22008	5.45367	7.39528
2003-02-01	15.939	14.04	18.1843	12.047	14.04	9.60062	13.496	0.72	5.6049	4.80917	12.047	14.04	9.60062	28.4237	13.496	0.72	5.6049	0	13.8905	11.8822	9.63926	9.60062	28.4237	13.5603	5.6049	33.8758	65.2586	29.7697	24.4903	33.8758	23.1705	17.3045	29.7697	29.7697	15.6207	24.4903	33.8758	23.1705	17.3045	29.7697	29.7697	15.6207	29.7697	15.6207	0	8.28185	7.7027	6.17761	9.70705
2003-03-01	17.0077	14.1437	20.0651	11.9315	14.1437	9.43661	14.1394	0.72	5.41785	5.46897	11.9315	14.1437	9.43661	28.4927	14.1394	0.72	5.41785	0	14.3033	11.9332	9.82444	9.43661	28.4927	14.4048	5.41785	33.8758	65.2586	29.7697	24.4903	33.8758	23.1705	17.3045	29.7697	29.7697	16.3655	24.4903	33.8758	23.1705	17.3045	29.7697	29.7697	16.3655	29.7697	16.3655	0	9.4305	8.88031	7.98263	7.90225
2003-04-01	13.8707	13.3363	18.1454	10.3646	13.3363	7.7636	13.3271	0.72	4.29553	5.27723	10.3646	13.3363	7.7636	28.648	13.3271	0.72	4.29553	0	13.5282	10.6375	8.18	7.7636	28.648	13.7051	4.29553	33.8758	65.2586	29.7697	24.4903	33.8758	23.1705	17.3045	29.7697	29.7697	15.4252	24.4903	33.8758	23.1705	17.3045	29.7697	29.7697	15.4252	29.7697	15.4252	0	9.82625	8.6583	5.7529	7.22291
2003-05-01	13.386	11.8097	18.7461	9.63532	11.8097	7.89482	12.5228	0.72	4.1352	5.19264	9.63532	11.8097	7.89482	28.9929	12.5228	0.72	4.1352	0	14.0835	9.99698	7.72074	7.89482	28.9929	12.7641	4.1352	33.8758	65.2586	29.7697	24.4903	33.8758	23.1705	17.3045	29.7697	29.7697	14.4943	24.4903	33.8758	23.1705	17.3045	29.7697	29.7697	14.4943	29.7697	14.4943	0	10.4151	8.40734	5.57915	7.78058
2003-06-01	13.5446	10.6029	19.0383	9.67142	10.6029	8.12445	12.4745	0.72	4.26881	5.04602	9.67142	10.6029	8.12445	29.0791	12.4745	0.72	4.26881	0	14.5744	10.0552	7.77259	8.12445	29.0791	12.5308	4.26881	33.8758	65.2586	29.7697	24.4903	33.8758	23.1705	17.3045	29.7697	29.7697	14.4385	24.4903	33.8758	23.1705	17.3045	29.7697	29.7697	14.4385	29.7697	14.4385	0	11.6602	8.68726	6.361	7.79072
2003-07-01	13.7825	10.5289	18.5675	9.75807	10.5289	7.93856	12.571	0.72	4.683	4.61744	9.75807	10.5289	7.93856	29.0791	12.571	0.72	4.683	0	15.0902	10.1935	8.15037	7.93856	29.0791	12.6032	4.683	33.8758	65.2586	29.7697	24.4903	33.8758	23.1705	17.3045	29.7697	29.7697	14.5502	24.4903	33.8758	23.1705	17.3045	29.7697	29.7697	14.5502	29.7697	14.5502	0	12.3069	8.42664	5.49228	6.98971
2003-08-01	14.0469	11.3363	18.8597	10.0541	11.3363	8.0479	13.5764	0.72	4.66296	4.80917	10.0541	11.3363	8.0479	29.1481	13.5764	0.72	4.66296	0	15.9472	10.5939	8.55778	8.0479	29.1481	13.4397	4.66296	33.8758	65.2586	29.7697	24.4903	33.8758	23.1705	17.3045	29.7697	29.7697	15.7138	24.4903	33.8758	23.1705	17.3045	29.7697	29.7697	15.7138	29.7697	15.7138	0	12.3938	8.10811	5.09653	6.94915
2003-09-01	13.3419	12.3169	18.3889	9.65698	12.3169	7.88388	13.8499	0.72	4.31557	4.70202	9.65698	12.3169	7.88388	29.1654	13.8499	0.72	4.31557	0	15.6726	10.2081	8.15037	7.88388	29.1654	14.244	4.31557	33.8758	65.2586	29.7697	24.4903	33.8758	23.1705	17.3045	29.7697	29.7697	16.0303	24.4903	33.8758	23.1705	17.3045	29.7697	29.7697	16.0303	29.7697	16.0303	0	11.8822	8.11776	5.13514	6.57399
2003-10-01	13.6934	12.5585	16.3036	10.148	12.5585	8.10258	12.9249	0.72	4.35565	4.53285	10.148	12.5585	8.10258	29.3896	12.9249	0.72	4.35565	0	14.9987	10.4628	8.35778	8.10258	29.3896	13.2386	4.35565	33.8758	65.2586	29.7697	24.4903	33.8758	23.1705	17.3045	29.7697	29.7697	14.9598	24.4903	33.8758	23.1705	17.3045	29.7697	29.7697	14.9598	29.7697	14.9598	0	10.2703	7.99228	4.75869	6.58413
2003-11-01	13.8522	12.8326	16.5441	10.213	12.8326	8.11351	12.4826	0.72	4.45586	4.2396	10.213	12.8326	8.11351	29.4068	12.4826	0.72	4.45586	0	13.4102	10.4556	8.60222	8.11351	29.4068	12.6917	4.45586	33.8758	65.2586	29.7697	24.4903	33.8758	23.1705	17.3045	29.7697	29.7697	14.4478	24.4903	33.8758	23.1705	17.3045	29.7697	29.7697	14.4478	29.7697	14.4478	0	9.4305	8.0695	5.00965	6.4219
2003-12-01	14.2927	13.2963	17.1346	10.6029	13.2963	8.70398	12.2413	0.72	4.46254	4.15501	10.6029	13.2963	8.70398	29.4068	12.2413	0.72	4.46254	9.14058	14.6492	10.6448	8.98	8.70398	29.4068	12.37	4.46254	33.8758	65.2586	29.7697	24.4903	33.8758	23.1705	17.3045	29.7697	29.7697	14.099	24.4903	33.8758	23.1705	17.3045	29.7697	29.7697	14.099	29.7697	14.099	0	9.17954	8.32046	5.69498	8.10504
2004-01-01	15.087	12.7585	18.3593	11.1878	12.7585	10.1747	13.1099	0.83	4.7832	4.60052	11.1878	12.7585	10.1747	29.5448	13.1099	0.83	4.7832	9.96954	14.3286	11.1107	9.49852	10.1747	29.5448	13.1501	4.7832	33.8758	65.2586	29.7697	24.4903	33.8758	23.1705	17.3045	29.7697	29.7697	15.0995	24.4903	33.8758	23.1705	17.3045	29.7697	29.7697	15.0995	29.7697	15.0995	0	9.37259	8.74517	6.48649	8.11517
2004-02-01	15.4408	10.8177	18.7967	10.9567	10.8177	11.6454	13.7775	0.83	4.69636	4.00275	10.9567	10.8177	11.6454	29.6828	13.7775	0.83	4.69636	10.4698	15.0279	11.2854	9.60222	11.6454	29.6828	13.7936	4.69636	33.8758	65.2586	29.7697	24.4903	33.8758	23.1705	17.3045	29.7697	29.7697	14.5861	24.4903	33.8758	23.1705	17.3045	29.7697	29.7697	14.5861	29.7697	14.5861	0	9.50772	8.78378	6.29344	7.33444
2004-03-01	15.318	14.1534	18.5014	11.0939	14.1534	10.5027	14.437	0.83	4.5093	4.29599	11.0939	14.1534	10.5027	29.6828	14.437	0.83	4.5093	10.6127	15.4745	11.562	9.70593	10.5027	29.6828	14.5496	4.5093	33.8758	65.2586	29.7697	24.4903	33.8758	23.1705	17.3045	29.7697	29.7697	15.2843	24.4903	33.8758	23.1705	17.3045	29.7697	29.7697	15.2843	29.7697	15.2843	0	9.68147	8.73552	5.76255	7.35472
2004-04-01	14.981	14.2326	19.8176	11.1733	14.2326	9.36006	14.9035	0.83	4.59615	4.18321	11.1733	14.2326	9.36006	29.6483	14.9035	0.83	4.59615	10.9986	17.2118	12.0642	9.99481	9.36006	29.6483	15.0804	4.59615	33.8758	65.2586	29.7697	24.4903	33.8758	23.1705	17.3045	29.7697	29.7697	15.7781	24.4903	33.8758	23.1705	17.3045	29.7697	29.7697	15.7781	29.7697	15.7781	0	10.1737	8.70656	5.84942	7.67918
2004-05-01	15.827	12.1511	20.954	11.5633	12.1511	9.6881	16.2949	0.83	4.87673	4.62871	11.5633	12.1511	9.6881	29.8035	16.2949	0.83	4.87673	11.4988	18.6263	12.4718	10.7578	9.6881	29.8035	16.4879	4.87673	33.8758	65.2586	29.7697	24.4903	33.8758	23.1705	17.3045	29.7697	29.7697	17.2512	24.4903	33.8758	23.1705	17.3045	29.7697	29.7697	17.2512	29.7697	17.2512	0	11.2259	8.90927	6.11969	8.30782
2004-06-01	15.6155	11.6696	20.8404	11.3827	11.6696	9.81932	16.0938	0.83	4.9569	4.96707	11.3827	11.6696	9.81932	29.907	16.0938	0.83	4.9569	11.9848	18.4515	12.0424	10.2689	9.81932	29.907	16.7534	4.9569	33.8758	65.2586	29.7697	24.4903	33.8758	23.1705	17.3045	29.7697	29.7697	18.4856	24.4903	33.8758	23.1705	17.3045	29.7697	29.7697	18.4856	29.7697	18.4856	0	12.6255	9.37259	6.58301	8.24699
2004-07-01	16.4615	15.3951	21.9931	11.9532	15.3951	10.4863	15.6032	0.83	4.78988	5.09114	11.9532	15.3951	10.4863	29.9932	15.6032	0.83	4.78988	11.313	17.8775	12.5082	10.7578	10.4863	29.9932	15.941	4.78988	33.8758	65.2586	29.7697	24.4903	33.8758	23.1705	17.3045	29.7697	29.7697	17.9221	24.4903	33.8758	23.1705	17.3045	29.7697	29.7697	17.9221	29.7697	17.9221	0	13.0695	9.31467	6.18726	7.90225
2004-08-01	17.1401	13.1955	23.5516	12.6319	13.1955	11.6345	15.3458	0.83	4.91013	5.06294	12.6319	13.1955	11.6345	30.0967	15.3458	0.83	4.91013	12.0991	17.8359	13.1051	11.5207	11.6345	30.0967	15.6113	4.91013	33.8758	65.2586	29.7697	24.4903	33.8758	23.1705	17.3045	29.7697	29.7697	17.6265	24.4903	33.8758	23.1705	17.3045	29.7697	29.7697	17.6265	29.7697	17.6265	0	13.2625	9.32432	6.139	7.375
2004-09-01	17.9332	16.8381	22.9834	13.159	16.8381	11.3939	15.3378	0.83	5.17735	5.23212	13.159	16.8381	11.3939	30.0622	15.3378	0.83	5.17735	12.5279	18.0771	13.6147	11.98	11.3939	30.0622	15.555	5.17735	33.8758	65.2586	29.7697	24.4903	33.8758	23.1705	17.3045	29.7697	29.7697	17.6172	24.4903	33.8758	23.1705	17.3045	29.7697	29.7697	17.6172	29.7697	17.6172	0	12.8475	8.93822	5.48263	7.11138
2004-10-01	17.8381	16.4326	19.6605	14.8415	16.4326	12.7389	16.4316	0.83	5.55814	5.41258	14.8415	16.4326	12.7389	30.4417	16.4316	0.83	5.55814	13.2997	18.7178	15.1141	13.5874	12.7389	30.4417	16.6649	5.55814	33.8758	65.2586	29.7697	24.4903	33.8758	23.1705	17.3045	29.7697	29.7697	18.8736	24.4903	33.8758	23.1705	17.3045	29.7697	29.7697	18.8736	29.7697	18.8736	0	11.2838	8.85135	5.82046	8.3281
2004-11-01	18.4518	15.3066	20.4915	14.0616	15.3066	13.3293	16.1501	0.83	5.51137	4.97271	14.0616	15.3066	13.3293	31.0971	16.1501	0.83	5.51137	14.8575	18.0106	14.6264	12.9578	13.3293	31.0971	16.5121	5.51137	33.8758	65.2586	29.7697	24.4903	33.8758	23.1705	17.3045	29.7697	29.7697	18.8651	24.4903	33.8758	23.1705	17.3045	29.7697	29.7697	18.8651	29.7697	18.8651	0	11.0425	9.85521	7.37452	8.14559
2004-12-01	18.0186	14.6326	20.7758	13.3107	14.6326	13.0122	15.0402	0.83	5.0571	4.89376	13.3107	14.6326	13.0122	31.304	15.0402	0.83	5.0571	15.5293	17.1536	13.571	11.9874	13.0122	31.304	15.4906	5.0571	33.8758	65.2586	29.7697	24.4903	33.8758	23.1705	17.3045	29.7697	29.7697	17.5686	24.4903	33.8758	23.1705	17.3045	29.7697	29.7697	17.5686	29.7697	17.5686	0	10.7046	10.0579	7.27799	8.56131
2005-01-01	18.033	16.8177	20.8961	13.7945	16.8177	12.9056	14.8954	1.11	5.15731	4.31855	13.7945	16.8177	12.9056	31.7352	14.8954	1.11	5.15731	15.0148	16.9123	13.6656	11.8244	12.9056	31.7352	15.008	5.15731	33.8758	65.2586	29.7697	24.4903	33.8758	23.1705	17.3045	29.7697	29.7697	17.3994	24.4903	33.8758	23.1705	17.3045	29.7697	29.7697	17.3994	29.7697	17.3994	0	10.5212	9.67181	6.81467	8.12531
2005-02-01	18.2208	16.4622	20.8086	13.9894	16.4622	12.799	15.4826	1.11	5.39112	4.70202	13.9894	16.4622	12.799	31.9767	15.4826	1.11	5.39112	15.1434	17.9856	14.2625	12.2837	12.799	31.9767	15.7641	5.39112	33.8758	65.2586	29.7697	24.4903	33.8758	23.1705	17.3045	29.7697	29.7697	18.0853	24.4903	33.8758	23.1705	17.3045	29.7697	29.7697	18.0853	29.7697	18.0853	0	10.4923	9.48842	6.90154	8.11517
2005-03-01	18.9717	17.7511	20.7758	15.2892	17.7511	12.6924	16.8418	1.11	5.99905	4.99527	15.2892	17.7511	12.6924	32.6321	16.8418	1.11	5.99905	15.7151	19.217	15.6455	13.8393	12.6924	32.6321	16.9464	5.99905	33.8758	65.2586	29.7697	24.4903	33.8758	23.1705	17.3045	29.7697	29.7697	18.2872	24.4903	33.8758	23.1705	17.3045	29.7697	29.7697	18.2872	29.7697	18.2872	0	10.4633	9.56564	6.87259	8.9466
2005-04-01	20.2772	17.24	23.8276	15.383	17.24	12.5858	18.1769	1.11	6.53348	5.06294	15.383	17.24	12.5858	33.1495	18.1769	1.11	6.53348	15.8866	20.8977	16.0458	14.5133	12.5858	33.1495	18.6997	6.53348	33.8758	65.2586	29.7697	24.4903	33.8758	23.1705	17.3045	29.7697	29.7697	19.7369	24.4903	33.8758	23.1705	17.3045	29.7697	29.7697	19.7369	29.7697	19.7369	0	11.4672	9.89382	7.44208	9.14939
2005-05-01	19.3079	16.6696	22.9022	14.5238	16.6696	12.7935	17.4611	1.11	6.88755	5.48025	14.5238	16.6696	12.7935	34.2188	17.4611	1.11	6.88755	15.5579	20.0989	15.2524	13.7504	12.7935	34.2188	18.1528	6.88755	33.8758	65.2586	29.7697	24.4903	33.8758	23.1705	17.3045	29.7697	29.7697	18.9597	24.4903	33.8758	23.1705	17.3045	29.7697	29.7697	18.9597	29.7697	18.9597	0	12.2973	9.99035	6.94015	8.44977
2005-06-01	21.0615	16.9659	23.2432	15.8307	16.9659	12.7498	17.5174	1.11	6.80738	5.35619	15.8307	16.9659	12.7498	34.167	17.5174	1.11	6.80738	14.4145	20.0573	16.0968	14.3281	12.7498	34.167	17.8391	6.80738	33.8758	65.2586	29.7697	24.4903	33.8758	23.1705	17.3045	29.7697	29.7697	19.0208	24.4903	33.8758	23.1705	17.3045	29.7697	29.7697	19.0208	29.7697	19.0208	0	13.3108	9.86486	6.66988	9.16967
2005-07-01	21.3083	17.0696	23.6815	16.134	17.0696	13.0013	18.555	1.11	7.02115	5.64943	16.134	17.0696	13.0013	34.581	18.555	1.11	7.02115	15.2577	21.0058	16.6209	14.8689	13.0013	34.581	18.9571	7.02115	33.8758	65.2586	29.7697	24.4903	33.8758	23.1705	17.3045	29.7697	29.7697	20.1474	24.4903	33.8758	23.1705	17.3045	29.7697	29.7697	20.1474	29.7697	20.1474	0	14.3436	10.2124	7.14286	9.62594
2005-08-01	22.7535	18.9289	25.2401	17.2171	18.9289	13.7777	20.4048	1.11	7.38858	5.9032	17.2171	18.9289	13.7777	35.9608	20.4048	1.11	7.38858	15.758	22.3038	17.9093	15.8244	13.7777	35.9608	20.4933	7.38858	33.8758	65.2586	29.7697	24.4903	33.8758	23.1705	17.3045	29.7697	29.7697	22.156	24.4903	33.8758	23.1705	17.3045	29.7697	29.7697	22.156	29.7697	22.156	0	14.971	10.6274	7.7027	11.5524
2005-09-01	24.1547	21.0029	28.3085	18.784	21.0029	15.1664	23.1153	1.11	8.36393	6.00471	18.784	21.0029	15.1664	37.0128	23.1153	1.11	8.36393	17.2587	25.8149	19.6199	17.6763	15.1664	37.0128	23.8794	8.36393	33.8758	65.2586	29.7697	24.4903	33.8758	23.1705	17.3045	29.7697	29.7697	26.8024	24.4903	33.8758	23.1705	17.3045	29.7697	29.7697	26.8024	29.7697	26.8024	25.5064	15.9846	12.1525	9.82625	13.8034
2005-10-01	22.8276	20.6326	23.2361	19.4844	20.6326	18.0968	21.8686	1.11	8.5443	6.3769	19.4844	20.6326	18.0968	37.651	21.8686	1.11	8.5443	19.6169	24.9828	20.8209	19.5207	18.0968	37.651	22.7614	8.5443	33.8758	65.2586	29.7697	24.4903	33.8758	23.1705	17.3045	29.7697	29.7697	25.3569	24.4903	33.8758	23.1705	17.3045	29.7697	29.7697	25.3569	29.7697	25.3569	27.0678	15.8687	13.7934	11.6409	15.4966
2005-11-01	21.5134	19.44	23.258	17.0077	19.44	18.3866	18.3458	1.11	8.04326	6.17952	17.0077	19.44	18.3866	39.3067	18.3458	1.11	8.04326	19.0166	20.6397	17.7491	15.8244	18.3866	39.3067	19.1984	8.04326	33.8758	65.2586	29.7697	24.4903	33.8758	23.1705	17.3045	29.7697	29.7697	21.2722	24.4903	33.8758	23.1705	17.3045	29.7697	29.7697	21.2722	29.7697	21.2722	23.0745	15.0965	14.2471	11.6892	12.3331
2005-12-01	21.2824	20.5722	23.586	17.2676	20.5722	18.6764	17.6622	1.11	7.98314	5.7453	17.2676	20.5722	18.6764	40.3415	17.6622	1.11	7.98314	18.5307	20.698	17.014	15.143	18.6764	40.3415	17.9357	7.98314	33.8758	65.2586	29.7697	24.4903	33.8758	23.1705	17.3045	29.7697	29.7697	20.4795	24.4903	33.8758	23.1705	17.3045	29.7697	29.7697	20.4795	29.7697	20.4795	22.1187	14.0927	13.5232	10.7819	15.1215
2006-01-01	21.4412	20.5511	23.9797	17.3832	20.5511	17.9274	18.7319	1.33	8.27708	6.02162	17.3832	20.5511	17.9274	40.8072	18.7319	1.33	8.27708	17.5874	22.3454	17.3852	15.743	17.9274	40.8072	18.9732	8.27708	33.8758	65.2586	29.7697	24.4903	33.8758	23.1705	17.3045	29.7697	29.7697	22.2623	24.4903	33.8758	23.1705	17.3045	29.7697	29.7697	22.2623	29.7697	22.2623	23.5397	14.4015	13.668	10.473	10.7007
2006-02-01	21.239	20.1066	23.8813	17.1738	20.1066	17.1783	18.4182	1.33	8.36393	5.94267	17.1738	20.1066	17.1783	40.3243	18.4182	1.33	8.36393	17.716	21.7879	17.5162	15.8393	17.1783	40.3243	18.933	8.36393	33.8758	65.2586	29.7697	24.4903	33.8758	23.1705	17.3045	29.7697	29.7697	21.8895	24.4903	33.8758	23.1705	17.3045	29.7697	29.7697	21.8895	29.7697	21.8895	23.7171	13.4942	12.5	9.05405	9.53468
2006-03-01	21.3329	21.4103	23.7282	17.7153	21.4103	16.6808	19.6247	1.33	8.35056	6.76037	17.7153	21.4103	16.6808	41.2039	19.6247	1.33	8.35056	17.6303	23.0359	18.0694	15.9874	16.6808	41.2039	19.6568	8.35056	33.8758	65.2586	29.7697	24.4903	33.8758	23.1705	17.3045	29.7697	29.7697	23.3233	24.4903	33.8758	23.1705	17.3045	29.7697	29.7697	23.3233	29.7697	23.3233	24.4661	12.7124	11.6506	7.95367	8.87563
2006-04-01	24.2869	22.514	26.4577	18.8201	22.514	16.1833	22.4236	1.33	8.51758	7.20588	18.8201	22.514	16.1833	42.4112	22.4236	1.33	8.51758	18.4163	26.3224	19.5616	17.2689	16.1833	42.4112	22.5282	8.51758	33.8758	65.2586	29.7697	24.4903	33.8758	23.1705	17.3045	29.7697	29.7697	26.6498	24.4903	33.8758	23.1705	17.3045	29.7697	29.7697	26.6498	29.7697	26.6498	26.4866	12.8089	11.168	7.65444	9.14939
2006-05-01	24.234	22.7881	26.8636	19.1161	22.7881	16.1505	23.445	1.33	8.79815	8.77925	19.1161	22.7881	16.1505	42.8251	23.445	1.33	8.79815	19.2882	27.5205	20.4497	18.0689	16.1505	42.8251	24.0724	8.79815	33.8758	65.2586	29.7697	24.4903	33.8758	23.1705	17.3045	29.7697	29.7697	26.7539	24.4903	33.8758	23.1705	17.3045	29.7697	29.7697	26.7539	29.7697	26.7539	27.7434	13.9093	11.2066	7.36486	8.22671
2006-06-01	23.8198	22.1659	27.7728	18.914	22.1659	16.3582	23.2681	1.33	8.59106	9.09505	18.914	22.1659	16.3582	43.9979	23.2681	1.33	8.59106	20.1743	27.8866	20.3623	18.0911	16.3582	43.9979	23.8311	8.59106	33.8758	65.2586	29.7697	24.4903	33.8758	23.1705	17.3045	29.7697	29.7697	26.552	24.4903	33.8758	23.1705	17.3045	29.7697	29.7697	26.552	29.7697	26.552	27.6249	14.5463	10.7046	6.67954	8.18615
2006-07-01	23.9079	24.2188	28.8767	19.2461	24.2188	16.9596	24.008	1.33	8.53762	9.71537	19.2461	24.2188	16.9596	44.8085	24.008	1.33	8.53762	20.5745	28.2693	20.6316	18.2319	16.9596	44.8085	24.4987	8.53762	33.8758	65.2586	29.7697	24.4903	33.8758	23.1705	17.3045	29.7697	29.7697	27.3963	24.4903	33.8758	23.1705	17.3045	29.7697	29.7697	27.3963	29.7697	27.3963	27.9902	15.1737	10.5985	6.5444	8.14559
2006-08-01	24.3397	24.6648	28.4384	19.7516	24.6648	16.9596	23.6702	1.33	8.70463	10.3808	19.7516	24.6648	16.9596	45.6882	23.6702	1.33	8.70463	20.5316	27.8949	21.3523	18.6096	16.9596	45.6882	24.3941	8.70463	33.8758	65.2586	29.7697	24.4903	33.8758	23.1705	17.3045	29.7697	29.7697	27.0109	24.4903	33.8758	23.1705	17.3045	29.7697	29.7697	27.0109	29.7697	27.0109	28.9679	15.6178	10.8108	7.10425	9.12911
2006-09-01	21.8282	22.4918	26.3928	17.5926	22.4918	15.8443	20.3727	1.33	7.74932	10.7304	17.5926	22.4918	15.8443	45.9296	20.3727	1.33	7.74932	20.06	23.5185	18.9793	16.8985	15.8443	45.9296	21.2091	7.74932	33.8758	65.2586	29.7697	24.4903	33.8758	23.1705	17.3045	29.7697	29.7697	25.7654	24.4903	33.8758	23.1705	17.3045	29.7697	29.7697	25.7654	29.7697	25.7654	25.7501	15.1641	10.7722	6.95946	6.85789
2006-10-01	21.0152	22.8029	23.1815	17.5204	22.8029	16.3254	18.0643	1.33	7.30173	10.1045	17.5204	22.8029	16.3254	45.9641	18.0643	1.33	7.30173	17.6446	22.2954	17.7127	15.6689	16.3254	45.9641	18.6515	7.30173	33.8758	65.2586	29.7697	24.4903	33.8758	23.1705	17.3045	29.7697	29.7697	22.846	24.4903	33.8758	23.1705	17.3045	29.7697	29.7697	22.846	29.7697	22.846	24.0317	12.0753	9.70077	5.42471	7.82113
2006-11-01	20.9358	21.7585	23.2689	17.6503	21.7585	16.3036	18.0563	1.33	7.26165	8.88639	17.6503	21.7585	16.3036	46.2401	18.0563	1.33	7.26165	15.7437	22.0292	17.8074	15.4244	16.3036	46.2401	18.3941	7.26165	33.8758	65.2586	29.7697	24.4903	33.8758	23.1705	17.3045	29.7697	29.7697	22.8359	24.4903	33.8758	23.1705	17.3045	29.7697	29.7697	22.8359	29.7697	22.8359	24.1601	12.0174	10.666	7.47104	9.40287
2006-12-01	21.4051	22.0938	23.6407	18.1125	22.0938	17.1346	18.6997	1.33	7.34182	7.70778	18.1125	22.0938	17.1346	46.2401	18.6997	1.33	7.34182	15.3292	21.9959	18.1568	16.4319	17.1346	46.2401	19.1421	7.34182	33.8758	65.2586	29.7697	24.4903	33.8758	23.1705	17.3045	29.7697	29.7697	23.6496	24.4903	33.8758	23.1705	17.3045	29.7697	29.7697	23.6496	29.7697	23.6496	24.6341	12.0946	11.2066	7.94402	8.7134
2007-01-01	20.8852	18.277	23.7829	17.4554	18.277	18.0586	18.0804	1.51	7.06792	7.23408	17.4554	18.277	18.0586	47.1369	18.0804	1.51	7.06792	15.2006	20.5815	17.1523	15.1207	18.0586	47.1369	18.6676	7.06792	33.8758	65.2586	29.7697	24.4903	33.8758	23.1705	17.3045	29.7697	29.7697	22.8664	24.4903	33.8758	23.1705	17.3045	29.7697	29.7697	22.8664	29.7697	22.8664	23.2712	11.7471	10.7915	7.10425	8.53089
2007-02-01	21.4484	20.8258	24.089	18.4446	20.8258	18.9826	18.4906	1.51	7.52219	7.89951	18.4446	20.8258	18.9826	47.2404	18.4906	1.51	7.52219	15.3721	21.4634	17.6764	15.3578	18.9826	47.2404	18.7641	7.52219	33.8758	65.2586	29.7697	24.4903	33.8758	23.1705	17.3045	29.7697	29.7697	22.4384	24.4903	33.8758	23.1705	17.3045	29.7697	29.7697	22.4384	29.7697	22.4384	23.9778	11.7085	10.8301	7.96332	10.0011
2007-03-01	21.795	21.0992	24.2859	18.5818	21.0992	17.4462	20.8713	1.51	7.68252	8.20404	18.5818	21.0992	17.4462	47.1197	20.8713	1.51	7.68252	15.9438	24.3089	18.7682	15.9652	17.4462	47.1197	21.2252	7.68252	33.8758	65.2586	29.7697	24.4903	33.8758	23.1705	17.3045	29.7697	29.7697	24.1518	24.4903	33.8758	23.1705	17.3045	29.7697	29.7697	24.1518	29.7697	24.1518	22.2577	12.3649	11.3803	8.12741	9.09869
2007-04-01	23.2823	21.3659	27.9513	18.9645	21.3659	15.9099	23.0188	1.51	8.07667	8.05741	18.9645	21.3659	15.9099	47.0162	23.0188	1.51	8.07667	17.9304	27.1544	19.8164	17.2022	15.9099	47.0162	23.3968	8.07667	33.8758	65.2586	29.7697	24.4903	33.8758	23.1705	17.3045	29.7697	29.7697	26.6368	24.4903	33.8758	23.1705	17.3045	29.7697	29.7697	26.6368	29.7697	26.6368	23.5008	12.8475	11.1004	7.85714	9.59552
2007-05-01	23.4585	23.5804	28.617	18.8201	23.5804	16.1942	25.1421	1.51	8.68459	8.37322	18.8201	23.5804	16.1942	47.4474	25.1421	1.51	8.68459	19.3025	28.2111	19.6926	17.6911	16.1942	47.4474	25.5442	8.68459	33.8758	65.2586	29.7697	24.4903	33.8758	23.1705	17.3045	29.7697	29.7697	29.0938	24.4903	33.8758	23.1705	17.3045	29.7697	29.7697	29.0938	29.7697	29.0938	23.354	14.1795	11.11	7.82819	9.63608
2007-06-01	24.4014	23.8166	28.4546	18.9573	23.8166	16.3145	24.3378	1.51	9.06537	8.64954	18.9573	23.8166	16.3145	47.2576	24.3378	1.51	9.06537	19.231	27.2293	19.9911	17.8911	16.3145	47.2576	24.933	9.06537	33.8758	65.2586	29.7697	24.4903	33.8758	23.1705	17.3045	29.7697	29.7697	28.1631	24.4903	33.8758	23.1705	17.3045	29.7697	29.7697	28.1631	29.7697	28.1631	23.708	15.7143	11.3996	7.64479	9.34204
2007-07-01	25.1152	21.3733	29.2826	19.4916	21.3733	15.9755	23.6863	1.51	9.45284	8.98226	19.4916	21.3733	15.9755	46.6885	23.6863	1.51	9.45284	19.4025	27.8533	20.5443	18.2837	15.9755	46.6885	24.2332	9.45284	33.8758	65.2586	29.7697	24.4903	33.8758	23.1705	17.3045	29.7697	29.7697	27.4092	24.4903	33.8758	23.1705	17.3045	29.7697	29.7697	27.4092	29.7697	27.4092	24.364	16.1293	11.2259	7.24903	8.19629
2007-08-01	24.3397	22.1511	29.2177	19.3039	22.1511	17.1893	22.3351	1.51	9.76682	8.77925	19.3039	22.1511	17.1893	47.0507	22.3351	1.51	9.76682	19.2596	25.9397	20.3987	18.0985	17.1893	47.0507	22.7855	9.76682	33.8758	65.2586	29.7697	24.4903	33.8758	23.1705	17.3045	29.7697	29.7697	25.8457	24.4903	33.8758	23.1705	17.3045	29.7697	29.7697	25.8457	29.7697	25.8457	24.1914	16.1293	10.8012	6.48649	8.19629
2007-09-01	26.0581	23.677	30.9873	20.5025	23.677	17.6157	22.4718	1.51	9.68666	8.94279	20.5025	23.677	17.6157	46.792	22.4718	1.51	9.68666	19.3311	26.5803	21.1339	18.7652	17.6157	46.792	22.8338	9.68666	33.8758	65.2586	29.7697	24.4903	33.8758	23.1705	17.3045	29.7697	29.7697	26.0039	24.4903	33.8758	23.1705	17.3045	29.7697	29.7697	26.0039	29.7697	26.0039	25.0632	15.473	10.5405	6.06178	8.05434
2007-10-01	24.344	24.6251	25.8714	22.1525	24.6251	19.0044	22.5764	1.51	10.5084	8.88639	22.1525	24.6251	19.0044	46.8782	22.5764	1.51	10.5084	20.503	26.2059	22.0074	19.7059	19.0044	46.8782	22.866	10.5084	33.8758	65.2586	29.7697	24.4903	33.8758	23.1705	17.3045	29.7697	29.7697	26.1362	24.4903	33.8758	23.1705	17.3045	29.7697	29.7697	26.1362	29.7697	26.1362	25.7323	14.0637	10.5502	6.81467	8.72354
2007-11-01	26.9145	27.5585	28.3207	23.8024	27.5585	21.749	24.6997	1.51	12.0449	9.01046	23.8024	27.5585	21.749	47.4301	24.6997	1.51	12.0449	22.5754	27.9698	24.0528	21.98	21.749	47.4301	25.0777	12.0449	33.8758	65.2586	29.7697	24.4903	33.8758	23.1705	17.3045	29.7697	29.7697	28.5944	24.4903	33.8758	23.1705	17.3045	29.7697	29.7697	28.5944	29.7697	28.5944	28.1239	12.5869	10.8398	7.59653	9.08855
2007-12-01	27.5716	28.3437	29.2174	23.7807	28.3437	23.936	24.2011	1.51	12.3054	7.69086	23.7807	28.3437	23.936	47.7233	24.2011	1.51	12.3054	23.1328	27.2043	23.4705	21.9874	23.936	47.7233	24.6836	12.3054	33.8758	65.2586	29.7697	24.4903	33.8758	23.1705	17.3045	29.7697	29.7697	28.0171	24.4903	33.8758	23.1705	17.3045	29.7697	29.7697	28.0171	29.7697	28.0171	27.443	11.9112	10.8494	7.89575	9.09869
2008-01-01	27.9688	28.9214	30.0266	23.9252	28.9214	26.1229	24.3539	1.7418	12.419	7.69086	23.9252	28.9214	26.1229	48.6547	24.3539	1.7418	12.419	23.29	27.3042	23.4413	21.9874	26.1229	48.6547	24.9008	12.419	33.8758	65.2586	29.7697	24.4903	33.8758	23.1705	17.3045	29.7697	29.7697	28.9151	24.4903	33.8758	23.1705	17.3045	29.7697	29.7697	28.9151	29.7697	28.9151	27.899	11.8147	10.8108	8.00193	9.99095
2008-02-01	28.0915	29.0918	30.0047	24.6328	29.0918	24.2585	24.3137	1.93325	12.0382	9.36574	24.6328	29.0918	24.2585	48.9824	24.3137	1.93325	12.0382	23.5616	27.0296	24.2639	22.0467	24.2585	48.9824	24.7962	12.0382	33.8758	65.2586	29.7697	24.4903	33.8758	23.1705	17.3045	29.7697	29.7697	28.8674	24.4903	33.8758	23.1705	17.3045	29.7697	29.7697	28.8674	29.7697	28.8674	28.878	12.1429	11.0907	8.64865	10.5486
2008-03-01	30.4455	30.4844	30.4421	27.1167	30.4844	22.3942	26.059	1.86935	12.92	9.26423	27.1167	30.4844	22.3942	49.448	26.059	1.86935	12.92	24.4906	29.8751	27.4739	25.2096	22.3942	49.448	26.5979	12.92	33.8758	65.2586	29.7697	24.4903	33.8758	23.1705	17.3045	29.7697	29.7697	30.9396	24.4903	33.8758	23.1705	17.3045	29.7697	29.7697	30.9396	29.7697	30.9396	32.6985	12.6737	11.612	9.27606	11.4307
2008-04-01	35.2847	31.8326	35.7766	28.3659	31.8326	22.3286	27.6756	1.82435	13.2473	10.1101	28.3659	31.8326	22.3286	50.8623	27.6756	1.82435	13.2473	26.0771	30.3909	28.9152	26.7948	22.3286	50.8623	28.0777	13.2473	33.8758	65.2586	29.7697	24.4903	33.8758	23.1705	17.3045	29.7697	29.7697	32.7589	24.4903	33.8758	23.1705	17.3045	29.7697	29.7697	32.7589	29.7697	32.7589	33.0459	13.9865	12.1911	9.68147	12.2115
2008-05-01	38.7127	33.1363	37.5625	30.8787	33.1363	22.263	30.3458	2.0048	14.2427	11.7737	30.8787	33.1363	22.263	51.2245	30.3458	2.0048	14.2427	27.5492	32.5292	31.5138	29.217	22.263	51.2245	30.6676	14.2427	33.8758	65.2586	29.7697	24.4903	33.8758	23.1705	17.3045	29.7697	29.7697	35.9196	24.4903	33.8758	23.1705	17.3045	29.7697	29.7697	35.9196	29.7697	35.9196	36.0158	15.7625	13.0405	10.9556	13.3167
2008-06-01	40.3518	34.6844	39.397	32.0413	34.6844	23.0831	32.4692	2.0315	16.2602	13.1328	32.0413	34.6844	23.0831	52.1731	32.4692	2.0315	16.2602	30.3934	35.4412	32.9332	31.2319	23.0831	52.1731	33.0965	16.2602	33.8758	65.2586	29.7697	24.4903	33.8758	23.1705	17.3045	29.7697	29.7697	38.4329	24.4903	33.8758	23.1705	17.3045	29.7697	29.7697	38.4329	29.7697	38.4329	37.6379	18.2529	14.1699	11.6892	14.7565
2008-07-01	39.9817	36.4177	40.1926	32.2218	36.4177	24.4718	32.3727	1.8699	18.1976	15.9017	32.2218	36.4177	24.4718	54.5877	32.3727	1.8699	18.1976	32.1227	35.1417	33.0642	31.7874	24.4718	54.5877	33.3137	18.1976	33.8758	65.2586	29.7697	24.4903	33.8758	23.1705	17.3045	29.7697	29.7697	38.2511	24.4903	33.8758	23.1705	17.3045	29.7697	29.7697	38.2511	29.7697	38.2511	37.6869	20.0483	15.0965	12.6062	13.1342
2008-08-01	34.7824	33.914	36.767	28.3226	33.914	22.8425	30.0483	2.5767	17.9971	19.2176	28.3226	33.914	22.8425	58.2613	30.0483	2.5767	17.9971	31.4367	34.0019	29.8032	27.4689	22.8425	58.2613	30.8686	17.9971	33.8758	65.2586	29.7697	24.4903	33.8758	23.1705	17.3045	29.7697	29.7697	35.5046	24.4903	33.8758	23.1705	17.3045	29.7697	29.7697	35.5046	29.7697	35.5046	33.97	19.4691	13.6969	9.74903	10.2647
2008-09-01	32.5088	33.6029	34.8025	27.4272	33.6029	24.0344	29.4692	2.3977	16.1132	20.4019	27.4272	33.6029	24.0344	60.9864	29.4692	2.3977	16.1132	29.1642	34.3763	27.9616	26.2911	24.0344	60.9864	30.1528	16.1132	33.8758	65.2586	29.7697	24.4903	33.8758	23.1705	17.3045	29.7697	29.7697	34.8203	24.4903	33.8758	23.1705	17.3045	29.7697	29.7697	34.8203	29.7697	34.8203	31.8709	17.7703	12.6641	8.81274	9.6665
2008-10-01	27.8605	26.0474	30.289	23.2031	26.0474	21.2788	24.0804	2.3019	12.419	16.6743	23.2031	26.0474	21.2788	62.4007	24.0804	2.3019	12.419	25.9056	27.2043	24.0237	21.38	21.2788	62.4007	25.9383	12.419	33.8758	65.2586	29.7697	24.4903	33.8758	23.1705	17.3045	29.7697	29.7697	31.6056	24.4903	33.8758	23.1705	17.3045	29.7697	29.7697	31.6056	29.7697	31.6056	33.7213	14.9131	11.6409	7.81853	8.72354
2008-11-01	24.4884	26.7289	28.8456	20.3365	26.7289	20.0651	16.681	2.37375	8.18355	14.1479	20.3365	26.7289	20.0651	62.3662	16.681	2.37375	8.18355	16.6584	21.0058	19.4379	16.8244	20.0651	62.3662	17.7587	8.18355	33.8758	65.2586	29.7697	24.4903	33.8758	23.1705	17.3045	29.7697	29.7697	21.8938	24.4903	33.8758	23.1705	17.3045	29.7697	29.7697	21.8938	29.7697	21.8938	27.2844	13.3205	11.3127	7.08494	8.6627
2008-12-01	21.6867	24.7881	27.7193	17.6864	24.7881	20.1963	13.4799	2.4138	6.82074	11.3451	17.6864	24.7881	20.1963	61.4693	13.4799	2.4138	6.82074	12.1563	17.5447	16.2497	13.343	20.1963	61.4693	14.0107	6.82074	33.8758	65.2586	29.7697	24.4903	33.8758	23.1705	17.3045	29.7697	29.7697	17.6924	24.4903	33.8758	23.1705	17.3045	29.7697	29.7697	17.6924	29.7697	17.6924	22.8092	12.3938	11.2066	7.58687	7.79072
2009-01-01	21.1524	23.3289	27.2929	18.4085	23.3289	22.3504	14.5979	2.0586	7.00779	8.74541	18.4085	23.3289	22.3504	60.3827	14.5979	2.0586	7.00779	11.1987	17.9024	15.9585	13.0837	22.3504	60.3827	14.7828	7.00779	33.8758	65.2586	29.7697	24.4903	33.8758	23.1705	17.3045	29.7697	29.7697	20.0917	24.4903	33.8758	23.1705	17.3045	29.7697	29.7697	20.0917	29.7697	20.0917	24.9215	12.056	10.888	7.23938	5.74092
2009-02-01	20.5459	23.3363	27.271	17.3471	23.3363	18.4577	15.4826	1.8681	7.13472	8.57059	17.3471	23.3363	18.4577	59.6066	15.4826	1.8681	7.13472	11.556	18.8759	14.9176	12.1726	18.4577	59.6066	15.9169	7.13472	33.8758	65.2586	29.7697	24.4903	33.8758	23.1705	17.3045	29.7697	29.7697	21.3093	24.4903	33.8758	23.1705	17.3045	29.7697	29.7697	21.3093	29.7697	21.3093	23.296	11.834	10.5985	6.20656	7.33177
2009-03-01	19.5783	22.877	26.5821	16.5744	22.877	14.7508	15.7641	1.6727	6.88087	8.79616	16.5744	22.877	14.7508	58.0889	15.7641	1.6727	6.88087	12.0562	18.9008	14.5173	11.5874	14.7508	58.0889	16.0858	6.88087	33.8758	65.2586	29.7697	24.4903	33.8758	23.1705	17.3045	29.7697	29.7697	21.6968	24.4903	33.8758	23.1705	17.3045	29.7697	29.7697	21.6968	29.7697	21.6968	22.6708	11.5637	10.0965	5.49228	8.56909
2009-04-01	18.8144	22.6918	20.3209	16.5239	22.6918	13.6464	16.5523	1.17475	7.12136	9.34318	16.5239	22.6918	13.6464	56.6229	16.5523	1.17475	7.12136	12.0991	20.3402	15.4344	12.8985	13.6464	56.6229	16.9464	7.12136	33.8758	65.2586	29.7697	24.4903	33.8758	23.1705	17.3045	29.7697	29.7697	21.7966	24.4903	33.8758	23.1705	17.3045	29.7697	29.7697	21.7966	29.7697	21.7966	24.3622	11.2741	9.36293	4.87452	9.58547
2009-05-01	19.8366	22.3733	21.3437	16.0329	22.3733	11.7219	18.6032	1.76885	8.24368	10.3808	16.0329	22.3733	11.7219	55.7088	18.6032	1.76885	8.24368	13.5141	22.6116	15.7692	13.1059	11.7219	55.7088	18.6113	8.24368	33.8758	65.2586	29.7697	24.4903	33.8758	23.1705	17.3045	29.7697	29.7697	24.4973	24.4903	33.8758	23.1705	17.3045	29.7697	29.7697	24.4973	29.7697	24.4973	24.8907	12.4131	9.09266	4.2471	8.85633
2009-06-01	22.2512	22.3214	23.6978	17.7803	22.3214	13.0232	21.2654	1.68085	9.66661	10.6853	17.7803	22.3214	13.0232	53.5874	21.2654	1.68085	9.66661	15.3149	24.9745	17.9675	15.5652	13.0232	53.5874	21.563	9.66661	33.8758	65.2586	29.7697	24.4903	33.8758	23.1705	17.3045	29.7697	29.7697	28.003	24.4903	33.8758	23.1705	17.3045	29.7697	29.7697	28.003	29.7697	28.003	28.3605	13.7645	9.19884	4.40154	8.92262
2009-07-01	21.2025	22.114	22.1717	17.2893	22.114	11.7438	20.3003	1.67985	9.37935	11.0068	17.2893	22.114	11.7438	53.7943	20.3003	1.67985	9.37935	16.201	24.1425	17.6108	15.2393	11.7438	53.7943	20.8633	9.37935	33.8758	65.2586	29.7697	24.4903	33.8758	23.1705	17.3045	29.7697	29.7697	25.0425	24.4903	33.8758	23.1705	17.3045	29.7697	29.7697	25.0425	29.7697	25.0425	23.507	14.7394	9.40154	4.51737	9.85061
2009-08-01	23.2911	22.7289	24.6719	18.5168	22.7289	13.2528	21.0241	1.87925	10.2612	11.4523	18.5168	22.7289	13.2528	54.3635	21.0241	1.87925	10.2612	17.2301	25.4488	18.6008	16.3356	13.2528	54.3635	21.5308	10.2612	33.8758	65.2586	29.7697	24.4903	33.8758	23.1705	17.3045	29.7697	29.7697	25.9355	24.4903	33.8758	23.1705	17.3045	29.7697	29.7697	25.9355	29.7697	25.9355	24.8284	15.0676	9.18919	4.2278	10.3809
2009-09-01	22.0838	21.2105	25.3213	18.0186	21.2105	13.7558	20.4531	1.37295	10.2879	10.7135	18.0186	21.2105	13.7558	54.0358	20.4531	1.37295	10.2879	17.2872	24.7832	18.2223	15.6837	13.7558	54.0358	21.1206	10.2879	33.8758	65.2586	29.7697	24.4903	33.8758	23.1705	17.3045	29.7697	29.7697	25.2311	24.4903	33.8758	23.1705	17.3045	29.7697	29.7697	25.2311	29.7697	25.2311	24.3231	14.2857	9.0251	3.75483	10.7123
2009-10-01	22.5749	24.1585	23.7719	19.3978	24.1585	15.4397	20.5979	1.5664	10.3681	10.612	19.3978	24.1585	15.4397	55.0189	20.5979	1.5664	10.3681	16.9728	24.858	18.9866	16.3948	15.4397	55.0189	21.0161	10.3681	33.8758	65.2586	29.7697	24.4903	33.8758	23.1705	17.3045	29.7697	29.7697	25.0451	24.4903	33.8758	23.1705	17.3045	29.7697	29.7697	25.0451	29.7697	25.0451	23.8471	11.3707	8.61969	4.65251	8.45862
2009-11-01	23.658	25.1733	25.5324	19.8599	25.1733	16.4676	21.1528	1.2578	10.9693	11.7004	19.8599	25.1733	16.4676	55.657	21.1528	1.2578	10.9693	17.8161	26.1227	19.5252	17.3874	16.4676	55.657	21.7882	10.9693	33.8758	65.2586	29.7697	24.4903	33.8758	23.1705	17.3045	29.7697	29.7697	25.7199	24.4903	33.8758	23.1705	17.3045	29.7697	29.7697	25.7199	29.7697	25.7199	24.5237	11.0811	9.12162	5.25097	9.23195
2009-12-01	23.8385	25.314	27.2163	19.6433	25.314	18.5889	20.9196	1.6283	11.1831	11.9711	19.6433	25.314	18.5889	55.933	20.9196	1.6283	11.1831	19.0595	25.74	19.2559	17.0319	18.5889	55.933	21.4826	11.1831	33.8758	65.2586	29.7697	24.4903	33.8758	23.1705	17.3045	29.7697	29.7697	25.4363	24.4903	33.8758	23.1705	17.3045	29.7697	29.7697	25.4363	29.7697	25.4363	24.1854	10.0579	8.78378	5.76255	5.49787
2010-01-01	25.0372	25.9955	30.0156	20.8852	25.9955	22.919	21.6917	1.74035	11.5238	11.8301	20.8852	25.9955	22.919	56.2089	21.6917	1.74035	11.5238	20.1457	26.6968	19.8455	17.8689	22.919	56.2089	22.3512	11.5238	33.8758	65.2586	29.7697	24.4903	33.8758	23.1705	17.3045	29.7697	29.7697	27.5034	24.4903	33.8758	23.1705	17.3045	29.7697	29.7697	27.5034	29.7697	27.5034	27.3358	10.1931	9.31467	6.68919	4.43731
2010-02-01	24.575	25.9066	30.453	20.4592	25.9066	23.9688	21.1528	1.8812	11.2298	12.8001	20.4592	25.9066	23.9688	56.3986	21.1528	1.8812	11.2298	21.089	26.2059	19.4743	17.0467	23.9688	56.3986	21.7882	11.2298	33.8758	65.2586	29.7697	24.4903	33.8758	23.1705	17.3045	29.7697	29.7697	26.8202	24.4903	33.8758	23.1705	17.3045	29.7697	29.7697	26.8202	29.7697	26.8202	26.8245	10.3185	9.37259	6.5251	5.56416
2010-03-01	24.9	25.9363	29.95	21.2896	25.9363	20.2346	22.1823	2.16535	11.3033	13.0877	21.2896	25.9363	20.2346	57.6059	22.1823	2.16535	11.3033	21.8608	28.2693	20.3259	17.98	20.2346	57.6059	22.7534	11.3033	33.8758	65.2586	29.7697	24.4903	33.8758	23.1705	17.3045	29.7697	29.7697	28.1255	24.4903	33.8758	23.1705	17.3045	29.7697	29.7697	28.1255	29.7697	28.1255	27.9976	10.6081	9.36293	5.80116	7.83996
2010-04-01	26.2785	26.3955	28.4222	22.0261	26.3955	16.5004	22.7373	2.2392	11.477	13.5839	22.0261	26.3955	16.5004	57.192	22.7373	2.2392	11.477	22.6326	29.0847	21.3668	18.9281	16.5004	57.192	23.3727	11.477	33.8758	65.2586	29.7697	24.4903	33.8758	23.1705	17.3045	29.7697	29.7697	27.3808	24.4903	33.8758	23.1705	17.3045	29.7697	29.7697	27.3808	29.7697	27.3808	27.7532	11.5541	9.23745	4.94208	8.41443
2010-05-01	24.8332	25.64	27.5292	21.7373	25.64	15.8224	22.6005	2.2697	11.2632	14.0012	21.7373	25.64	15.8224	57.2438	22.6005	2.2697	11.2632	21.5607	28.4856	20.8791	18.3874	15.8224	57.2438	23.445	11.2632	33.8758	65.2586	29.7697	24.4903	33.8758	23.1705	17.3045	29.7697	29.7697	27.2161	24.4903	33.8758	23.1705	17.3045	29.7697	29.7697	27.2161	29.7697	27.2161	27.1197	12.6641	9.16988	4.90347	8.17138
2010-06-01	24.7627	25.84	26.7986	21.0585	25.84	15.1664	21.7802	2.18285	10.9292	13.8152	21.0585	25.84	15.1664	58.1061	21.7802	2.18285	10.9292	19.6455	27.2542	20.4424	17.6911	15.1664	58.1061	22.3834	10.9292	33.8758	65.2586	29.7697	24.4903	33.8758	23.1705	17.3045	29.7697	29.7697	26.2282	24.4903	33.8758	23.1705	17.3045	29.7697	29.7697	26.2282	29.7697	26.2282	26.5525	14.3436	9.38224	4.86486	6.7131
2010-07-01	24.2957	23.5629	26.3603	19.9971	23.5629	14.7071	21.748	2.4608	10.9493	13.5332	19.9971	23.5629	14.7071	59.5031	21.748	2.4608	10.9493	19.4025	27.6453	19.9183	17.6763	14.7071	59.5031	22.3834	10.9493	33.8758	65.2586	29.7697	24.4903	33.8758	23.1705	17.3045	29.7697	29.7697	26.0815	24.4903	33.8758	23.1705	17.3045	29.7697	29.7697	26.0815	29.7697	26.0815	27.7353	15.6467	9.69112	5.29923	7.08872
2010-08-01	24.6217	24.4103	27.3669	20.9574	24.4103	15.2429	21.7721	2.6715	11.1964	13.082	20.9574	24.4103	15.2429	60.4345	21.7721	2.6715	11.1964	19.5169	27.1378	20.275	18.0837	15.2429	60.4345	22.4799	11.1964	33.8758	65.2586	29.7697	24.4903	33.8758	23.1705	17.3045	29.7697	29.7697	26.1105	24.4903	33.8758	23.1705	17.3045	29.7697	29.7697	26.1105	29.7697	26.1105	28.2319	16.0714	9.59459	5.1834	7.77367
2010-09-01	25.2738	25.3437	28.341	20.7192	25.3437	16.0302	21.5228	2.68715	10.9893	12.0895	20.7192	25.3437	16.0302	60.2793	21.5228	2.68715	10.9893	20.0314	26.5221	20.3332	18.0096	16.0302	60.2793	22.1501	10.9893	33.8758	65.2586	29.7697	24.4903	33.8758	23.1705	17.3045	29.7697	29.7697	25.8115	24.4903	33.8758	23.1705	17.3045	29.7697	29.7697	25.8115	29.7697	25.8115	28.313	15.0869	9.2278	4.44981	8.72376
2010-10-01	25.131	26.5289	26.8227	22.4088	26.5289	17.5829	22.3271	2.47075	11.4971	11.9147	22.4088	26.5289	17.5829	60.469	22.3271	2.47075	11.4971	20.6317	27.4123	21.2212	19.1207	17.5829	60.469	22.866	11.4971	33.8758	65.2586	29.7697	24.4903	33.8758	23.1705	17.3045	29.7697	29.7697	27.7081	24.4903	33.8758	23.1705	17.3045	29.7697	29.7697	27.7081	29.7697	27.7081	29.0152	12.9054	8.94788	4.56564	9.74014
2010-11-01	26.0842	27.0622	28.1239	22.8493	27.0622	19.9776	22.8016	2.2496	12.0515	12.1346	22.8493	27.0622	19.9776	60.6242	22.8016	2.2496	12.0515	21.9466	28.2027	21.7308	19.6837	19.9776	60.6242	23.3164	12.0515	33.8758	65.2586	29.7697	24.4903	33.8758	23.1705	17.3045	29.7697	29.7697	28.297	24.4903	33.8758	23.1705	17.3045	29.7697	29.7697	28.297	29.7697	28.297	29.7119	10.5116	8.55212	4.44015	9.12147
2010-12-01	27.3333	28.1437	29.5126	23.6291	28.1437	22.3723	23.8954	2.6597	12.9	11.3733	23.6291	28.1437	22.3723	61.5383	23.8954	2.6597	12.9	22.6612	29.2261	22.4732	20.4985	22.3723	61.5383	24.378	12.9	33.8758	65.2586	29.7697	24.4903	33.8758	23.1705	17.3045	29.7697	29.7697	29.6544	24.4903	33.8758	23.1705	17.3045	29.7697	29.7697	29.6544	29.7697	29.6544	30.727	9.6332	8.51351	5.30888	7.92834
2011-01-01	28.597	28.7511	30.8576	24.64	28.7511	22.1536	24.7078	3.2415	13.4477	11.2662	24.64	28.7511	22.1536	63.5045	24.7078	3.2415	13.4477	24.948	30.0997	23.4195	21.5281	22.1536	63.5045	25.2466	13.4477	32.5322	48.0657	30.7737	24.619	32.5322	48.0657	15.973	30.7737	30.7737	31.2056	24.619	32.5322	48.0657	15.973	30.7737	30.7737	31.2056	30.7737	31.2056	30.2407	9.55598	8.43629	5.46332	7.39805
2011-02-01	30.0628	29.8474	31.3496	25.5859	29.8474	21.9349	25.4879	2.9341	14.363	12.3264	25.5859	29.8474	21.9349	63.8839	25.4879	2.9341	14.363	26.463	30.524	24.737	22.9726	21.9349	63.8839	25.8579	14.363	32.5322	48.0657	30.7737	24.619	32.5322	48.0657	15.973	30.7737	30.7737	32.1909	24.619	32.5322	48.0657	15.973	30.7737	30.7737	32.1909	30.7737	32.1909	31.942	9.78764	8.57143	5.5695	8.28186
2011-03-01	31.7885	31.2622	31.6996	27.2828	31.2622	21.2788	28.3834	3.2087	16.0531	12.3658	27.2828	31.2622	21.2788	63.1595	28.3834	3.2087	16.0531	27.2347	33.7939	27.0372	25.5133	21.2788	63.1595	28.9062	16.0531	32.5322	48.0657	30.7737	24.619	32.5322	48.0657	15.973	30.7737	30.7737	35.8478	24.619	32.5322	48.0657	15.973	30.7737	30.7737	35.8478	30.7737	35.8478	34.9121	10.0676	8.58108	5.02896	8.547
2011-04-01	35.0203	31.9955	33.5687	28.5464	31.9955	20.6501	30.5389	3.3621	16.5341	11.8865	28.5464	31.9955	20.6501	65.005	30.5389	3.3621	16.5341	30.0504	36.8307	28.3474	26.5874	20.6501	65.005	31.0697	16.5341	32.5322	48.0657	30.7737	24.619	32.5322	48.0657	15.973	30.7737	30.7737	37.408	24.619	32.5322	48.0657	15.973	30.7737	30.7737	37.408	30.7737	37.408	32.0228	10.8784	8.70656	5.15444	7.95043
2011-05-01	32.8701	32.7214	34.6564	27.8749	32.7214	20.0213	31.1743	3.4384	16.3003	14.7062	27.8749	32.7214	20.0213	69.5755	31.1743	3.4384	16.3003	31.6225	36.4896	27.3356	25.9504	20.0213	69.5755	32.0268	16.3003	32.5322	48.0657	30.7737	24.619	32.5322	48.0657	15.973	30.7737	30.7737	38.1864	24.619	32.5322	48.0657	15.973	30.7737	30.7737	38.1864	30.7737	38.1864	32.1684	12.0656	9.0251	5.02896	7.79577
2011-06-01	33.0023	32.04	34.6402	26.8351	32.04	20.3822	29.2842	2.8132	16.5208	15.4844	26.8351	32.04	20.3822	70.2826	29.2842	2.8132	16.5208	29.9217	35.0086	26.979	25.343	20.3822	70.2826	30.185	16.5208	32.5322	48.0657	30.7737	24.619	32.5322	48.0657	15.973	30.7737	30.7737	35.8711	24.619	32.5322	48.0657	15.973	30.7737	30.7737	35.8711	30.7737	35.8711	31.7487	14.1892	9.23745	5.02896	7.28758
2011-07-01	33.8923	32.114	34.7701	27.5644	32.114	19.7152	29.1877	3.3553	16.7546	15.3716	27.5644	32.114	19.7152	72.4385	29.1877	3.3553	16.7546	29.6502	35.9571	27.2119	25.1948	19.7152	72.4385	29.7828	16.7546	32.5322	48.0657	30.7737	24.619	32.5322	48.0657	15.973	30.7737	30.7737	36.4846	24.619	32.5322	48.0657	15.973	30.7737	30.7737	36.4846	30.7737	36.4846	31.7472	15.5792	9.2471	4.87452	7.55272
2011-08-01	32.8172	32.4029	34.7701	27.2539	32.4029	20.0432	28.882	3.1289	16.7813	15.6648	27.2539	32.4029	20.0432	73.3354	28.882	3.1289	16.7813	30.3934	35.0668	26.6951	24.743	20.0432	73.3354	29.5979	16.7813	32.5322	48.0657	30.7737	24.619	32.5322	48.0657	15.973	30.7737	30.7737	36.1025	24.619	32.5322	48.0657	15.973	30.7737	30.7737	36.1025	30.7737	36.1025	31.1442	16.0907	9.4305	5.02896	8.34814
2011-09-01	32.5969	32.5659	35.2896	27.5211	32.5659	20.6118	28.5281	2.93445	16.5208	14.8753	27.5211	32.5659	20.6118	73.4733	28.5281	2.93445	16.5208	29.9789	35.0252	26.5859	24.7578	20.6118	73.4733	29.4692	16.5208	32.5322	48.0657	30.7737	24.619	32.5322	48.0657	15.973	30.7737	30.7737	37.1855	24.619	32.5322	48.0657	15.973	30.7737	30.7737	37.1855	30.7737	37.1855	31.0169	15.0869	9.13127	4.67181	8.70167
2011-10-01	30.9509	32.1955	30.8139	27.9399	32.1955	20.6556	27.6434	3.27595	16.3938	14.8753	27.9399	32.1955	20.6556	73.5078	27.6434	3.27595	16.3938	27.7779	33.2115	26.4694	24.2244	20.6556	73.5078	28.319	16.3938	32.5322	48.0657	30.7737	24.619	32.5322	48.0657	15.973	30.7737	30.7737	36.0323	24.619	32.5322	48.0657	15.973	30.7737	30.7737	36.0323	30.7737	36.0323	31.8871	12.4035	8.62934	4.54633	9.4308
2011-11-01	32.0557	32.7066	31.3606	28.3515	32.7066	21.3882	27.1769	2.34525	16.8414	14.4355	28.3515	32.7066	21.3882	73.1284	27.1769	2.34525	16.8414	26.1199	32.5708	27.3283	25.2393	21.3882	73.1284	27.9491	16.8414	32.5322	48.0657	30.7737	24.619	32.5322	48.0657	15.973	30.7737	30.7737	35.4243	24.619	32.5322	48.0657	15.973	30.7737	30.7737	35.4243	30.7737	35.4243	32.9219	10.4054	8.32046	4.47876	10.1599
2011-12-01	31.6658	32.2029	31.6121	27.2828	32.2029	20.4915	26.2601	2.54065	16.7613	14.9768	27.2828	32.2029	20.4915	73.2146	26.2601	2.54065	16.7613	24.8765	31.7781	25.8798	24.0467	20.4915	73.2146	26.7748	16.7613	32.5322	48.0657	30.7737	24.619	32.5322	48.0657	15.973	30.7737	30.7737	34.2291	24.619	32.5322	48.0657	15.973	30.7737	30.7737	34.2291	30.7737	34.2291	30.966	9.48842	8.01158	4.4305	10.3146
2012-01-01	32.2146	32.3807	31.6339	27.9327	32.3807	20.0979	27.1126	2.4413	17.5028	15.3321	27.9327	32.3807	20.0979	72.68	27.1126	2.4413	17.5028	26.4058	33.5027	26.4185	24.9652	20.0979	72.68	27.7239	17.5028	33.8511	51.7292	29.7479	24.619	33.8511	51.7292	20.9555	29.7479	29.7479	35.721	24.619	33.8511	51.7292	20.9555	29.7479	29.7479	35.721	29.7479	35.721	31.6105	9.28571	7.76062	4.42085	11.4194
2012-02-01	33.0666	32.5733	31.5902	29.0158	32.5733	18.5998	28.504	2.3788	18.0706	15.7664	29.0158	32.5733	18.5998	71.9728	28.504	2.3788	18.0706	28.8784	34.8451	27.3575	25.8467	18.5998	71.9728	29.1314	18.0706	33.8511	51.7292	29.7479	24.619	33.8511	51.7292	20.9555	29.7479	29.7479	37.5543	24.619	33.8511	51.7292	20.9555	29.7479	29.7479	37.5543	29.7479	37.5543	32.7341	9.14093	7.49035	4.0444	11.7729
2012-03-01	33.5143	32.9066	31.6121	29.2107	32.9066	18.075	30.933	1.9149	18.5984	16.2006	29.2107	32.9066	18.075	72.3178	30.933	1.9149	18.5984	30.4362	36.839	28.4348	26.817	18.075	72.3178	31.5121	18.5984	33.8511	51.7292	29.7479	24.619	33.8511	51.7292	20.9555	29.7479	29.7479	38.9644	24.619	33.8511	51.7292	20.9555	29.7479	29.7479	38.9644	29.7479	38.9644	34.0231	10.0483	7.87645	3.58108	12.5241
2012-04-01	34.6149	32.8844	29.38	29.1169	32.8844	16.7847	31.0617	2.04175	18.2443	16.7138	29.1169	32.8844	16.7847	72.3523	31.0617	2.04175	18.2443	30.0361	38.3366	28.1582	26.417	16.7847	72.3523	31.9786	18.2443	33.8511	51.7292	29.7479	24.619	33.8511	51.7292	20.9555	29.7479	29.7479	39.1265	24.619	33.8511	51.7292	20.9555	29.7479	29.7479	39.1265	29.7479	39.1265	32.7367	10.5598	7.76062	3.09846	13.0102
2012-05-01	32.5264	31.5881	25.4511	27.3045	31.5881	13.8105	30.1287	2.6623	18.5984	17.1762	27.3045	31.5881	13.8105	72.2315	30.1287	2.6623	18.5984	28.5354	36.665	26.8479	25.0615	13.8105	72.2315	30.8767	18.5984	33.8511	51.7292	29.7479	24.619	33.8511	51.7292	20.9555	29.7479	29.7479	37.9513	24.619	33.8511	51.7292	20.9555	29.7479	29.7479	37.9513	29.7479	37.9513	31.2134	12.1718	7.85714	2.91506	11.9496
2012-06-01	29.9356	31.677	22.7561	25.3115	31.677	11.8641	28.2949	2.3592	16.5408	17.0578	25.3115	31.677	11.8641	72.8697	28.2949	2.3592	16.5408	24.3477	35.6455	25.0136	22.6022	11.8641	72.8697	28.9705	16.5408	33.8511	51.7292	29.7479	24.619	33.8511	51.7292	20.9555	29.7479	29.7479	35.6414	24.619	33.8511	51.7292	20.9555	29.7479	29.7479	35.6414	29.7479	35.6414	30.9692	13.6873	8.14672	3.22394	11.8834
2012-07-01	31.6452	30.6326	24.1523	25.7376	30.6326	12.6295	27.6515	2.5249	16.0732	16.5277	25.7376	30.6326	12.6295	72.68	27.6515	2.5249	16.0732	23.7903	35.595	25.5741	23.2541	12.6295	72.68	28.1662	16.0732	33.8511	51.7292	29.7479	24.619	33.8511	51.7292	20.9555	29.7479	29.7479	35.9783	24.619	33.8511	51.7292	20.9555	29.7479	29.7479	35.9783	29.7479	35.9783	31.6632	14.6042	8.22394	3.4749	10.8007
2012-08-01	33.6896	30.3585	24.5907	27.29	30.3585	12.0172	29.7989	2.53345	17.2289	16.0596	27.29	30.3585	12.0172	72.0418	29.7989	2.53345	17.2289	24.7907	36.4896	27.5758	25.2319	12.0172	72.0418	30.2332	17.2289	33.8511	51.7292	29.7479	24.619	33.8511	51.7292	20.9555	29.7479	29.7479	38.7725	24.619	33.8511	51.7292	20.9555	29.7479	29.7479	38.7725	29.7479	38.7725	34.1415	15.2703	8.40734	3.69691	11.0437
2012-09-01	34.4739	31.8103	24.7368	28.0482	31.8103	12.1921	30.6756	2.44615	17.2489	15.631	28.0482	31.8103	12.1921	71.9901	30.6756	2.44615	17.2489	25.291	37.9123	28.3183	26.417	12.1921	71.9901	31.4316	17.2489	33.8511	51.7292	29.7479	24.619	33.8511	51.7292	20.9555	29.7479	29.7479	39.4286	24.619	33.8511	51.7292	20.9555	29.7479	29.7479	39.4286	29.7479	39.4286	35.0607	14.2085	8.05985	3.43629	11.0217
2012-10-01	32.7633	32.4992	26.112	28.9508	32.4992	12.717	29.9035	2.0302	16.6744	15.9468	28.9508	32.4992	12.717	71.9038	29.9035	2.0302	16.6744	25.8055	36.2649	28.3037	25.8837	12.717	71.9038	30.8767	16.6744	33.8511	51.7292	29.7479	24.619	33.8511	51.7292	20.9555	29.7479	29.7479	38.4362	24.619	33.8511	51.7292	20.9555	29.7479	29.7479	38.4362	29.7479	38.4362	33.0465	11.2741	7.78958	3.80309	9.98318
2012-11-01	32.7489	32.4251	26.5056	28.3515	32.4251	12.1265	27.756	2.0225	16.6477	15.1122	28.3515	32.4251	12.1265	71.5244	27.756	2.0225	16.6477	25.7055	32.0799	27.19	24.6541	12.1265	71.5244	28.4879	16.6477	33.8511	51.7292	29.7479	24.619	33.8511	51.7292	20.9555	29.7479	29.7479	35.6759	24.619	33.8511	51.7292	20.9555	29.7479	29.7479	35.6759	29.7479	35.6759	31.7462	9.64286	7.71236	4.30502	9.49709
2012-12-01	32.5612	31.9437	26.5931	27.7594	31.9437	11.1861	26.4209	2.0513	16.2402	14.599	27.7594	31.9437	11.1861	70.8	26.4209	2.0513	16.2402	25.1338	32.3961	26.5422	24.38	11.1861	70.8	27.2332	16.2402	33.8511	51.7292	29.7479	24.619	33.8511	51.7292	20.9555	29.7479	29.7479	33.9599	24.619	33.8511	51.7292	20.9555	29.7479	29.7479	33.9599	29.7479	33.9599	32.6731	9.45946	7.89575	4.56564	9.93899
2013-01-01	32.785	31.9511	26.9211	27.9038	31.9511	11.7438	26.5979	2.00645	16.5341	14.1535	27.9038	31.9511	11.7438	69.9204	26.5979	2.00645	16.5341	27.249	33.9772	26.6514	25.1874	11.7438	69.9204	27.4021	16.5341	33.8511	51.7292	29.7479	24.619	33.8511	51.7292	20.5158	29.7479	29.7479	36.2184	24.619	33.8511	51.7292	20.5158	29.7479	29.7479	36.2184	29.7479	36.2184	32.8075	8.83205	7.48069	4.42085	9.96109
2013-02-01	33.7093	32.6696	27.282	29.0374	32.6696	12.1156	29.5818	2.06645	17.2222	13.8208	29.0374	32.6696	12.1156	69.679	29.5818	2.06645	17.2222	28.3924	36.2317	28.1582	26.4985	12.1156	69.679	30.1448	17.2222	33.8511	51.7292	29.7479	24.619	33.8511	51.7292	20.5158	29.7479	29.7479	40.2816	24.619	33.8511	51.7292	20.5158	29.7479	29.7479	40.2816	29.7479	40.2816	34.6623	8.90927	7.50965	4.38224	9.96109
2013-03-01	33.0594	32.5363	27.3148	27.7088	32.5363	12.3124	29.6783	2.0382	16.8147	13.3358	27.7088	32.5363	12.3124	69.541	29.6783	2.0382	16.8147	27.3777	35.9155	27.1609	24.8393	12.3124	69.541	30.4987	16.8147	33.8511	51.7292	29.7479	24.619	33.8511	51.7292	20.5158	29.7479	29.7479	38.5239	24.619	33.8511	51.7292	20.5158	29.7479	29.7479	38.5239	29.7479	38.5239	33.4347	9.0251	7.5	4.4305	8.90052
2013-04-01	31.0195	32.2918	25.2076	27.0084	32.2918	12.6186	28.6247	2.2564	15.7258	14.0238	27.0084	32.2918	12.6186	69.679	28.6247	2.2564	15.7258	25.8484	34.5676	26.3238	23.743	12.6186	69.679	29.3324	15.7258	33.8511	51.7292	29.7479	24.619	33.8511	51.7292	20.5158	29.7479	29.7479	37.1562	24.619	33.8511	51.7292	20.5158	29.7479	29.7479	37.1562	29.7479	37.1562	31.1033	10.0676	7.8668	4.77799	8.1051
2013-05-01	30.9931	31.9214	25.094	27.0445	31.9214	12.4218	29.3164	2.3088	16.7479	14.7908	27.0445	31.9214	12.4218	69.6445	29.3164	2.3088	16.7479	25.6912	34.9004	26.0909	22.743	12.4218	69.6445	29.6139	16.7479	33.8511	51.7292	29.7479	24.619	33.8511	51.7292	20.5158	29.7479	29.7479	38.0541	24.619	33.8511	51.7292	20.5158	29.7479	29.7479	38.0541	29.7479	38.0541	30.8281	12.1718	8.40734	4.82625	8.39233
2013-06-01	31.1076	30.7955	23.9737	26.6835	30.7955	11.5798	29.2842	2.3855	16.3938	14.6949	26.6835	30.7955	11.5798	70.0584	29.2842	2.3855	16.3938	25.6054	37.3216	25.8653	22.9356	11.5798	70.0584	29.7024	16.3938	33.8511	51.7292	29.7479	24.619	33.8511	51.7292	20.5158	29.7479	29.7479	38.0123	24.619	33.8511	51.7292	20.5158	29.7479	29.7479	38.0123	29.7479	38.0123	30.521	14.4981	8.75483	4.72973	8.85633
2013-07-01	32.2797	32.3214	24.8991	27.2034	32.3214	12.2249	28.9785	2.26925	15.9262	14.8528	27.2034	32.3214	12.2249	69.8687	28.9785	2.26925	15.9262	25.1766	37.5962	26.3748	23.6393	12.2249	69.8687	29.6542	15.9262	33.8511	51.7292	29.7479	24.619	33.8511	51.7292	20.5158	29.7479	29.7479	36.2827	24.619	33.8511	51.7292	20.5158	29.7479	29.7479	36.2827	29.7479	36.2827	31.1223	15.7336	8.72587	4.31467	9.32033
2013-08-01	32.923	31.3363	27.1883	27.7088	31.3363	13.7449	28.5844	2.2009	16.7011	15.1855	27.7088	31.3363	13.7449	68.6786	28.5844	2.2009	16.7011	24.9337	38.2118	26.8843	24.3356	13.7449	68.6786	29.4209	16.7011	33.8511	51.7292	29.7479	24.619	33.8511	51.7292	20.5158	29.7479	29.7479	35.7893	24.619	33.8511	51.7292	20.5158	29.7479	29.7479	35.7893	29.7479	35.7893	31.7235	15.8591	8.72587	4.16023	9.74014
2013-09-01	32.9494	32.3881	27.9351	27.8027	32.3881	14.1932	28.2788	2.12935	16.788	15.1517	27.8027	32.3881	14.1932	68.5061	28.2788	2.12935	16.788	24.9766	35.5827	26.9935	24.617	14.1932	68.5061	29.0831	16.788	33.8511	51.7292	29.7479	24.619	33.8511	51.7292	20.5158	29.7479	29.7479	35.4066	24.619	33.8511	51.7292	20.5158	29.7479	29.7479	35.4066	29.7479	35.4066	31.8523	15.1448	8.49421	4.20849	9.32033
2013-10-01	31.4492	32.4103	27.9162	28.4068	32.4103	14.7837	26.9437	2.09495	16.9149	15.0558	28.4068	32.4103	14.7837	68.9546	26.9437	2.09495	16.9149	24.4191	32.8454	26.2874	23.8096	14.7837	68.9546	27.6193	16.9149	33.8511	51.7292	29.7479	24.619	33.8511	51.7292	20.5158	29.7479	29.7479	33.582	24.619	33.8511	51.7292	20.5158	29.7479	29.7479	33.582	29.7479	33.582	30.8559	11.9498	7.99228	4.20849	9.18776
2013-11-01	31.4853	32.3733	29.283	29.011	32.3733	15.3632	25.8659	1.88575	16.6477	14.2945	29.011	32.3733	15.3632	69.1615	25.8659	1.88575	16.6477	24.1905	33.0201	25.8944	23.4541	15.3632	69.1615	26.622	16.6477	33.8511	51.7292	29.7479	24.619	33.8511	51.7292	20.5158	29.7479	29.7479	32.2387	24.619	33.8511	51.7292	20.5158	29.7479	29.7479	32.2387	29.7479	32.2387	30.3945	9.69112	7.66409	4.45946	9.27614
2013-12-01	32.4384	31.4772	31.4371	29.6151	31.4772	16.4567	25.8659	1.97165	16.4206	14.114	29.6151	31.4772	16.4567	69.4375	25.8659	1.97165	16.4206	24.4049	33.0534	26.0691	24.38	16.4567	69.4375	26.807	16.4206	33.8511	51.7292	29.7479	24.619	33.8511	51.7292	20.5158	29.7479	29.7479	32.2387	24.619	33.8511	51.7292	20.5158	29.7479	29.7479	32.2387	29.7479	32.2387	30.5996	8.82239	7.53861	4.7973	7.95043
2014-01-01	33.1388	31.2935	36.6092	29.709	31.2935	17.9328	26.3244	1.8032	16.5742	13.8095	29.709	31.2935	17.9328	69.1615	26.3244	1.8032	16.5742	24.8479	32.7387	25.8434	24.2244	17.9328	69.1615	27.1689	16.5742	33.8511	65.211	29.7479	24.7655	33.8511	44.4021	17.2919	29.7479	29.7479	33.8119	24.7655	33.8511	44.4021	17.2919	29.7479	29.7479	33.8119	29.7479	33.8119	31.2491	8.93822	7.82819	5.49228	11.5952
2014-02-01	34.388	31.3547	42.3718	30.4022	31.3547	18.5452	27.1046	2.01555	16.9149	14.2889	30.4022	31.3547	18.5452	69.3168	27.1046	2.01555	16.9149	24.7193	36.9139	26.6732	24.2763	18.5452	69.3168	27.5228	16.9149	33.8511	65.211	29.7479	24.7655	33.8511	44.4021	17.2919	29.7479	29.7479	34.8139	24.7655	33.8511	44.4021	17.2919	29.7479	29.7479	34.8139	29.7479	34.8139	32.2524	9.4305	8.38803	6.39961	13.17
2014-03-01	33.9692	34.0029	36.7951	29.9256	34.0029	14.4337	28.6407	1.9804	16.5408	14.1197	29.9256	34.0029	14.4337	69.0581	28.6407	1.9804	16.5408	23.9046	35.4939	26.4985	23.8911	14.4337	69.0581	28.874	16.5408	33.8511	65.211	29.7479	24.7655	33.8511	44.4021	17.2919	29.7479	29.7479	36.7871	24.7655	33.8511	44.4021	17.2919	29.7479	29.7479	36.7871	29.7479	36.7871	32.0412	10.3282	9.0251	6.24517	11.8272
2014-04-01	32.3061	34.3066	27.8377	29.5718	34.3066	14.2697	29.5255	2.10215	16.4606	14.7456	29.5718	34.3066	14.2697	69.5582	29.5255	2.10215	16.4606	24.2048	36.1258	26.4549	23.8096	14.2697	69.5582	29.8954	16.4606	33.8511	65.211	29.7479	24.7655	33.8511	44.4021	17.2919	29.7479	29.7479	38.9898	24.7655	33.8511	44.4021	17.2919	29.7479	29.7479	38.9898	29.7479	38.9898	30.9879	11.3514	9.16023	5.64672	11.5342
2014-05-01	32.0594	33.9214	26.8961	29.384	33.9214	13.548	29.7748	2.15715	16.1667	15.3885	29.384	33.9214	13.548	69.4375	29.7748	2.15715	16.1667	24.2333	35.6287	26.2438	24.0615	13.548	69.4375	30.1206	16.1667	33.8511	65.211	29.7479	24.7655	33.8511	44.4021	17.2919	29.7479	29.7479	39.319	24.7655	33.8511	44.4021	17.2919	29.7479	29.7479	39.319	29.7479	39.319	30.7406	13.1274	9.36293	5.54054	11.4365
2014-06-01	32.2532	30.9262	26.9448	29.0013	30.9262	13.723	29.9357	2.02065	16.1867	15.834	29.0013	30.9262	13.723	69.265	29.9357	2.02065	16.1867	24.5478	37.1032	26.12	23.9133	13.723	69.265	30.1609	16.1867	33.8511	65.211	29.7479	24.7655	33.8511	44.4021	17.2919	29.7479	29.7479	39.5315	24.7655	33.8511	44.4021	17.2919	29.7479	29.7479	39.5315	29.7479	39.5315	30.5956	15.5695	9.59459	5.27027	11.4487
2014-07-01	31.3191	33.2474	26.7824	28.532	33.2474	13.6246	28.8338	1.8464	16.4005	16.0991	28.532	33.2474	13.6246	69.7479	28.8338	1.8464	16.4005	25.3053	35.9067	25.8725	23.6244	13.6246	69.7479	29.6783	16.4005	33.8511	65.211	29.7479	24.7655	33.8511	44.4021	17.2919	29.7479	29.7479	35.5357	24.7655	33.8511	44.4021	17.2919	29.7479	29.7479	35.5357	29.7479	35.5357	30.8112	16.6313	9.71042	5.24131	10.7895
2014-08-01	31.1164	32.7881	26.4902	28.3876	32.7881	13.3512	27.933	1.9101	16.5074	16.5051	28.3876	32.7881	13.3512	69.7652	27.933	1.9101	16.5074	25.291	34.9378	25.7415	23.6985	13.3512	69.7652	28.4718	16.5074	33.8511	65.211	29.7479	24.7655	33.8511	44.4021	17.2919	29.7479	29.7479	34.4255	24.7655	33.8511	44.4021	17.2919	29.7479	29.7479	34.4255	29.7479	34.4255	30.6551	16.805	9.33398	4.78764	10.6186
2014-09-01	30.059	29.9555	27.2045	27.781	29.9555	13.7449	27.2895	1.86195	15.7792	16.6799	27.781	29.9555	13.7449	69.7479	27.2895	1.86195	15.7792	24.3191	34.9715	25.1082	23.0911	13.7449	69.7479	27.8525	15.7792	33.8511	65.211	29.7479	24.7655	33.8511	44.4021	17.2919	29.7479	29.7479	33.6325	24.7655	33.8511	44.4021	17.2919	29.7479	29.7479	33.6325	29.7479	33.6325	29.901	15.7046	9.06371	4.84556	10.6308
2014-10-01	28.9508	27.6993	28.1567	27.3803	27.6993	12.8701	25.1501	1.72085	14.6569	15.7889	27.3803	27.6993	12.8701	69.6962	25.1501	1.72085	14.6569	22.4468	32.8229	24.2202	21.18	12.8701	69.6962	26.067	14.6569	33.8511	65.211	29.7479	24.7655	33.8511	44.4021	17.2919	29.7479	29.7479	30.647	24.7655	33.8511	44.4021	17.2919	29.7479	29.7479	30.647	29.7479	30.647	29.7378	12.6544	8.6583	4.85521	10.4599
2014-11-01	28.3298	26.4488	28.2879	26.9795	26.4488	11.886	23.0268	1.7818	13.0002	15.772	26.9795	26.4488	11.886	69.2305	23.0268	1.7818	13.0002	19.474	29.579	23.4996	20.1207	11.886	69.2305	23.6863	13.0002	33.8511	65.211	29.7479	24.7655	33.8511	44.4021	17.2919	29.7479	29.7479	28.0596	24.7655	33.8511	44.4021	17.2919	29.7479	29.7479	28.0596	29.7479	28.0596	28.853	9.83591	8.00193	4.84556	10.875
2014-12-01	26.6113	22.9071	28.0802	24.7267	22.9071	9.54595	19.8659	1.95185	11.1964	14.8359	24.7267	22.9071	9.54595	69.265	19.8659	1.95185	11.1964	15.5864	25.1303	19.8018	17.1207	9.54595	69.265	21.0563	11.1964	33.8511	65.211	29.7479	24.7655	33.8511	44.4021	17.2919	29.7479	29.7479	24.2079	24.7655	33.8511	44.4021	17.2919	29.7479	29.7479	24.2079	29.7479	24.2079	24.3129	9.66216	8.23359	5.42471	10.0937
2015-01-01	24.5967	19.4528	27.8834	22.2102	19.4528	8.19005	17.1314	1.97065	8.44409	12.5294	22.2102	19.4528	8.19005	68.8166	17.1314	1.97065	8.44409	12.5136	22.5099	17.0795	14.1948	8.19005	68.8166	17.4531	8.44409	29.1618	70.9261	28.136	24.4725	29.1618	44.2556	15.973	28.136	28.136	23.2391	24.4725	29.1618	44.2556	15.973	28.136	28.136	23.2391	28.136	23.2391	24.5944	9.16988	7.8668	4.72973	9.49553
2015-02-01	25.326	20.4497	27.8068	19.6938	20.4497	9.33819	18.6193	1.7384	9.1923	10.7981	19.6938	20.4497	9.33819	67.9887	18.6193	1.7384	9.1923	12.728	24.2372	18.2296	15.0393	9.33819	67.9887	18.563	9.1923	29.1618	70.9261	28.136	24.4725	29.1618	44.2556	15.973	28.136	28.136	25.2575	24.4725	29.1618	44.2556	15.973	28.136	28.136	25.2575	28.136	25.2575	26.2506	8.76448	7.53861	4.57529	9.34904
2015-03-01	25.9397	20.6159	27.5553	19.2389	20.6159	8.76959	20.1957	1.9738	9.78686	10.5444	19.2389	20.6159	8.76959	67.6093	20.1957	1.9738	9.78686	12.6708	26.529	18.0985	15.18	8.76959	67.6093	20.4611	9.78686	29.1618	70.9261	28.136	24.4725	29.1618	44.2556	15.973	28.136	28.136	27.3959	24.4725	29.1618	44.2556	15.973	28.136	28.136	27.3959	28.136	27.3959	26.0619	8.95753	7.57722	4.30502	9.30021
2015-04-01	22.0309	20.3798	18.8597	19.8418	20.3798	8.28847	20.2279	1.95715	10.1276	10.6459	19.8418	20.3798	8.28847	67.799	20.2279	1.95715	10.1276	13.2997	26.748	17.9384	14.98	8.28847	67.799	20.4692	10.1276	29.1618	70.9261	28.136	24.4725	29.1618	44.2556	15.973	28.136	28.136	23.1534	24.4725	29.1618	44.2556	15.973	28.136	28.136	23.1534	28.136	23.1534	25.8565	10.0676	7.75097	3.82239	9.03165
2015-05-01	23.0003	22.4786	17.5934	20.4448	22.4786	7.08565	22.3512	2.0005	10.3079	11.1647	20.4448	22.4786	7.08565	67.799	22.3512	2.0005	10.3079	13.9428	28.6269	19.0375	16.7578	7.08565	67.799	22.7775	10.3079	29.1618	70.9261	28.136	24.4725	29.1618	44.2556	15.973	28.136	28.136	25.5838	24.4725	29.1618	44.2556	15.973	28.136	28.136	25.5838	28.136	25.5838	27.4408	12.2876	7.84749	3.4556	9.32463
2015-06-01	22.3834	21.3942	15.9536	20.5386	21.3942	6.29836	22.7694	1.80065	10.348	11.4974	20.5386	21.3942	6.29836	67.4541	22.7694	1.80065	10.348	14.6432	30.3879	18.528	15.8393	6.29836	67.4541	23.2359	10.348	29.1618	70.9261	28.136	24.4725	29.1618	44.2556	15.973	28.136	28.136	26.0625	24.4725	29.1618	44.2556	15.973	28.136	28.136	26.0625	28.136	26.0625	26.7064	14.5463	8.22394	3.62934	9.23918
2015-07-01	20.5769	19.9863	16.603	19.7155	19.9863	6.42958	22.4799	1.87755	9.10546	12.2079	19.7155	19.9863	6.42958	66.5227	22.4799	1.87755	9.10546	14.8432	30.034	17.7419	14.6467	6.42958	66.5227	23.2681	9.10546	29.1618	70.9261	28.136	24.4725	29.1618	44.2556	15.973	28.136	28.136	24.4728	24.4725	29.1618	44.2556	15.973	28.136	28.136	24.4728	28.136	24.4728	23.6558	15.7143	8.19498	3.61004	9.31242
2015-08-01	19.0788	18.4296	16.0348	18.5529	18.4296	6.23275	21.5147	1.7946	8.06331	11.5707	18.5529	18.4296	6.23275	67.1091	21.5147	1.7946	8.06331	13.1424	28.0372	16.468	13.3281	6.23275	67.1091	22.0777	8.06331	29.1618	70.9261	28.136	24.4725	29.1618	44.2556	15.973	28.136	28.136	23.4221	24.4725	29.1618	44.2556	15.973	28.136	28.136	23.4221	28.136	23.4221	21.9574	16.2934	8.16602	3.6583	9.22697
2015-09-01	19.396	26.0696	17.3174	17.8525	26.0696	7.11846	19.118	1.73055	7.39526	11.785	17.8525	26.0696	7.11846	67.3161	19.118	1.73055	7.39526	11.6275	24.7174	16.1405	12.9504	7.11846	67.3161	19.8097	7.39526	29.1618	70.9261	28.136	24.4725	29.1618	44.2556	15.973	28.136	28.136	20.8128	24.4725	29.1618	44.2556	15.973	28.136	28.136	20.8128	28.136	20.8128	21.5206	15.8301	8.13707	3.52317	9.09269
2015-10-01	21.3113	18.0536	22.9846	17.3651	18.0536	7.23874	18.5469	1.7992	7.30841	10.5613	17.3651	18.0536	7.23874	66.5572	18.5469	1.7992	7.30841	10.9271	23.7822	16.206	13.0096	7.23874	66.5572	18.9571	7.30841	29.1618	70.9261	28.136	24.4725	29.1618	44.2556	15.973	28.136	28.136	22.4141	24.4725	29.1618	44.2556	15.973	28.136	28.136	22.4141	28.136	22.4141	23.4635	12.1622	7.51931	3.41699	8.70205
2015-11-01	21.0946	17.6251	23.2033	16.8777	17.6251	6.88883	17.437	1.527	6.96771	9.11197	16.8777	17.6251	6.88883	66.402	17.437	1.527	6.96771	10.6984	23.0239	15.4999	12.6467	6.88883	66.402	18.0885	6.96771	29.1618	70.9261	28.136	24.4725	29.1618	44.2556	15.973	28.136	28.136	21.0728	24.4725	29.1618	44.2556	15.973	28.136	28.136	21.0728	28.136	21.0728	22.4412	9.67181	7.1332	3.16602	8.39686
2015-12-01	19.9754	15.9461	23.6845	16.0185	15.9461	6.61546	16.5764	1.46125	6.13934	8.142	16.0185	15.9461	6.61546	65.9708	16.5764	1.46125	6.13934	9.94095	21.9033	13.7675	11.2244	6.61546	65.9708	17.0912	6.13934	29.1618	70.9261	28.136	24.4725	29.1618	44.2556	15.973	28.136	28.136	20.0328	24.4725	29.1618	44.2556	15.973	28.136	28.136	20.0328	28.136	20.0328	19.933	8.94788	6.97876	3.35907	8.20154
2016-01-01	19.1739	14.2495	24.0234	14.2494	14.2495	6.12341	15.7802	1.2653	4.74312	7.05362	14.2494	14.2495	6.12341	66.7987	15.7802	1.2653	4.74312	9.12629	20.8079	12.5519	9.78741	6.12341	66.7987	16.3592	4.74312	28.7222	52.755	27.4033	19.2702	28.7222	41.1782	13.7749	27.4033	27.4033	19.2869	19.2702	28.7222	41.1782	13.7749	27.4033	27.4033	19.2869	27.4033	19.2869	19.8686	7.99228	6.51544	3.49421	8.6288
2016-02-01	18.8851	14.1971	24.1765	13.9389	14.1971	6.47331	14.3887	1.21185	4.22205	6.5066	13.9389	14.1971	6.47331	66.0915	14.3887	1.21185	4.22205	8.41167	19.0049	12.45	9.74296	6.47331	66.0915	14.7426	4.22205	28.7222	52.755	27.4033	19.2702	28.7222	41.1782	13.7749	27.4033	27.4033	17.5862	19.2702	28.7222	41.1782	13.7749	27.4033	27.4033	17.5862	27.4033	17.5862	19.7073	8.0695	6.62162	3.4556	8.27479
2016-03-01	19.0873	15.0803	24.0453	15.0075	15.0803	7.26061	16.1582	1.309	4.62955	6.2472	15.0075	15.0803	7.26061	65.5051	16.1582	1.309	4.62955	9.04053	21.7179	13.4036	10.4911	7.26061	65.5051	16.2547	4.62955	28.7222	52.755	27.4033	19.2702	28.7222	41.1782	13.7749	27.4033	27.4033	19.7489	19.2702	28.7222	41.1782	13.7749	27.4033	27.4033	19.7489	27.4033	19.7489	21.2167	8.87066	6.83398	2.91506	7.95739
2016-04-01	17.3251	15.5525	17.3823	15.5563	15.5525	7.1622	17.5496	1.244	5.22411	6.23028	15.5563	15.5525	7.1622	64.9877	17.5496	1.244	5.22411	9.99812	23.6305	13.9131	10.8911	7.1622	64.9877	17.6622	5.22411	28.7222	52.755	27.4033	19.2702	28.7222	41.1782	13.7749	27.4033	27.4033	20.3609	19.2702	28.7222	41.1782	13.7749	27.4033	27.4033	20.3609	27.4033	20.3609	20.2106	9.31467	6.73745	2.89575	8.18933
2016-05-01	18.8056	16.908	18.3402	16.2928	16.908	7.82921	18.7078	1.27105	6.15938	7.43145	16.2928	16.908	7.82921	65.2119	18.7078	1.27105	6.15938	10.7699	24.2288	15.1287	12.0393	7.82921	65.2119	18.6917	6.15938	28.7222	52.755	27.4033	19.2702	28.7222	41.1782	13.7749	27.4033	27.4033	21.7046	19.2702	28.7222	41.1782	13.7749	27.4033	27.4033	21.7046	27.4033	21.7046	21.9764	11.2162	7.06564	2.79923	8.18933
2016-06-01	19.3343	17.9749	18.1941	17.2171	17.9749	7.62145	19.4477	1.37195	6.56688	8.43525	17.2171	17.9749	7.62145	65.2809	19.4477	1.37195	6.56688	11.1701	24.7596	15.9075	12.943	7.62145	65.2809	19.4799	6.56688	28.7222	52.755	27.4033	19.2702	28.7222	41.1782	13.7749	27.4033	27.4033	22.5631	19.2702	28.7222	41.1782	13.7749	27.4033	27.4033	22.5631	27.4033	22.5631	23.1078	13.9286	7.45174	2.78958	9.00723
2016-07-01	18.2416	17.354	17.7233	16.8777	17.354	7.36996	18.185	1.45135	6.88087	8.79053	16.8777	17.354	7.36996	65.4362	18.185	1.45135	6.88087	11.1272	24.035	15.2961	12.417	7.36996	65.4362	18.3941	6.88087	28.7222	52.755	27.4033	19.2702	28.7222	41.1782	13.7749	27.4033	27.4033	20.8403	19.2702	28.7222	41.1782	13.7749	27.4033	27.4033	20.8403	27.4033	20.8403	20.744	15.9846	7.85714	3.44595	9.28801
2016-08-01	18.5324	16.8031	17.2524	16.8452	16.8031	7.03098	17.7828	1.68465	6.61365	7.91079	16.8452	16.8031	7.03098	65.8673	17.7828	1.68465	6.61365	11.3416	23.1924	15.2961	11.9504	7.03098	65.8673	17.8391	6.61365	28.7222	52.755	27.4033	19.2702	28.7222	41.1782	13.7749	27.4033	27.4033	20.3794	19.2702	28.7222	41.1782	13.7749	27.4033	27.4033	20.3794	27.4033	20.3794	20.744	16.9884	8.01158	3.46525	9.28801
2016-09-01	18.7615	17.3628	17.9992	16.8127	17.3628	7.54491	18.0563	2.032	7.18817	7.38634	16.8127	17.3628	7.54491	65.9363	18.0563	2.032	7.18817	11.7847	24.0434	15.4708	12.4244	7.54491	65.9363	18.2493	7.18817	28.7222	52.755	27.4033	19.2702	28.7222	41.1782	13.7749	27.4033	27.4033	20.6928	19.2702	28.7222	41.1782	13.7749	27.4033	27.4033	20.6928	27.4033	20.6928	20.981	16.1969	7.99228	3.61004	9.49553
2016-10-01	20.878	18.3422	24.2749	17.7948	18.3422	8.5509	18.3056	1.92685	7.4487	6.98031	17.7948	18.3422	8.5509	66.0915	18.3056	1.92685	7.4487	11.8418	24.4225	16.2424	13.2541	8.5509	66.0915	18.5308	7.4487	28.7222	52.755	27.4033	19.2702	28.7222	41.1782	13.7749	27.4033	27.4033	20.6969	19.2702	28.7222	41.1782	13.7749	27.4033	27.4033	20.6969	27.4033	20.6969	22.9304	13.2625	7.6834	3.73552	9.48333
2016-11-01	21.0152	17.6426	24.5483	16.6828	17.6426	8.09164	17.8231	2.2426	7.38858	6.92955	16.6828	17.6426	8.09164	66.1778	17.8231	2.2426	7.38858	12.4278	23.4283	15.4635	12.6615	8.09164	66.1778	18.0643	7.38858	28.7222	52.755	27.4033	19.2702	28.7222	41.1782	13.7749	27.4033	27.4033	20.1513	19.2702	28.7222	41.1782	13.7749	27.4033	27.4033	20.1513	27.4033	20.1513	21.8309	10.3958	7.40347	3.72587	8.9584
2016-12-01	22.1561	18.6308	25.7183	18.1991	18.6308	9.28352	18.5469	2.0278	8.21696	7.35814	18.1991	18.6308	9.28352	66.0226	18.5469	2.0278	8.21696	13.0138	23.6727	16.337	13.4985	9.28352	66.0226	18.4102	8.21696	28.7222	52.755	27.4033	19.2702	28.7222	41.1782	13.7749	27.4033	27.4033	20.9697	19.2702	28.7222	41.1782	13.7749	27.4033	27.4033	20.9697	27.4033	20.9697	23.064	8.74517	7.01737	4.12162	10.228
2017-01-01	22.7987	19.0243	27.4678	18.3291	19.0243	10.4645	18.9571	2.1385	8.74471	7.41453	18.3291	19.0243	10.4645	65.8846	18.9571	2.1385	8.74471	12.6708	24.9534	16.5481	13.8319	10.4645	65.8846	19.3753	8.74471	28.4291	74.1501	24.7655	19.0651	28.4291	40.8851	13.1887	24.7655	24.7655	21.6536	19.0651	28.4291	40.8851	13.1887	24.7655	24.7655	21.6536	24.7655	21.6536	21.5125	8.99614	7.3166	4.68147	9.87396
2017-02-01	22.8709	19.2954	28.7035	18.4591	19.2954	10.9018	18.6515	1.9974	8.62446	8.5142	18.4591	19.2954	10.9018	65.8846	18.6515	1.9974	8.62446	13.6856	24.768	16.5991	14.0615	10.9018	65.8846	18.9812	8.62446	28.4291	74.1501	24.7655	19.0651	28.4291	40.8851	13.1887	24.7655	24.7655	21.3045	19.0651	28.4291	40.8851	13.1887	24.7655	24.7655	21.3045	24.7655	21.3045	21.5788	9.66216	7.61583	4.37259	9.32463
2017-03-01	22.611	18.762	28.3098	17.5637	18.762	9.18511	18.9893	2.0618	8.27708	9.44469	17.5637	18.762	9.18511	66.2295	18.9893	2.0618	8.27708	13.4855	24.9871	16.1914	13.6096	9.18511	66.2295	19.1903	8.27708	28.4291	74.1501	24.7655	19.0651	28.4291	40.8851	13.1887	24.7655	24.7655	21.6903	19.0651	28.4291	40.8851	13.1887	24.7655	24.7655	21.6903	24.7655	21.6903	21.0489	9.51737	7.41313	3.78378	9.36125
2017-04-01	20.2772	19.1205	20.5319	18.8057	19.1205	9.13043	19.7373	1.9968	8.02322	9.41085	18.8057	19.1205	9.13043	67.0401	19.7373	1.9968	8.02322	13.0996	25.8802	16.5335	13.9133	9.13043	67.0401	19.9383	8.02322	28.4291	74.1501	24.7655	19.0651	28.4291	40.8851	13.1887	24.7655	24.7655	22.7227	19.0651	28.4291	40.8851	13.1887	24.7655	24.7655	22.7227	24.7655	22.7227	22.069	10.9459	7.76062	3.96718	9.62982
2017-05-01	19.6692	23.4103	20.3533	17.5709	23.4103	9.10857	19.4638	2.054	8.10339	9.6759	17.5709	23.4103	9.10857	67.1609	19.4638	2.054	8.10339	12.4993	25.0039	16.1405	13.1504	9.10857	67.1609	19.689	8.10339	28.4291	74.1501	24.7655	19.0651	28.4291	40.8851	13.1887	24.7655	24.7655	22.4079	19.0651	28.4291	40.8851	13.1887	24.7655	24.7655	22.4079	24.7655	22.4079	21.5443	12.7896	8.02124	3.88031	9.69085
2017-06-01	18.5941	23.1363	19.5416	16.3362	23.1363	8.68211	19.0054	2.1239	7.98314	9.28678	16.3362	23.1363	8.68211	67.2988	19.0054	2.1239	7.98314	12.5708	24.431	15.5873	12.7207	8.68211	67.2988	19.3029	7.98314	28.4291	74.1501	24.7655	19.0651	28.4291	40.8851	13.1887	24.7655	24.7655	21.8801	19.0651	28.4291	40.8851	13.1887	24.7655	24.7655	21.8801	24.7655	21.8801	20.8059	15.5019	8.44595	3.90927	9.48333
2017-07-01	19.396	23.2918	20.467	16.2567	23.2918	9.29445	18.7239	2.1009	8.09003	9.73229	16.2567	23.2918	9.29445	67.6955	18.7239	2.1009	8.09003	12.242	24.9028	15.9294	13.0467	9.29445	67.6955	18.8525	8.09003	28.4291	74.1501	24.7655	19.0651	28.4291	40.8851	13.1887	24.7655	24.7655	21.375	19.0651	28.4291	40.8851	13.1887	24.7655	24.7655	21.375	24.7655	21.375	22.808	17.2394	8.50386	3.78378	9.48333
2017-08-01	20.242	22.9807	22.2691	17.5276	22.9807	10.3989	19.3753	2.0911	8.04326	9.43905	17.5276	22.9807	10.3989	67.4368	19.3753	2.0911	8.04326	12.3421	25.7622	16.8611	14.0467	10.3989	67.4368	19.5925	8.04326	28.4291	74.1501	24.7655	19.0651	28.4291	40.8851	13.1887	24.7655	24.7655	22.1187	19.0651	28.4291	40.8851	13.1887	24.7655	24.7655	22.1187	24.7655	22.1187	24.142	17.5869	8.4556	3.64865	9.38567
2017-09-01	21.9075	23.8992	24.2984	18.5385	23.8992	11.7876	21	2.10975	8.77811	9.53491	18.5385	23.8992	11.7876	67.9542	21	2.10975	8.77811	13.1282	27.3041	18.0694	15.3948	11.7876	67.9542	21.6193	8.77811	28.4291	74.1501	24.7655	19.0651	28.4291	40.8851	13.1887	24.7655	24.7655	23.9734	19.0651	28.4291	40.8851	13.1887	24.7655	24.7655	23.9734	24.7655	23.9734	25.8721	16.332	8.22394	3.69691	9.48333
2017-10-01	23.0514	20.4148	27.2929	18.5674	20.4148	12.6295	20.0992	2.34155	8.71131	9.79996	18.5674	20.4148	12.6295	67.7818	20.0992	2.34155	8.71131	14.1429	25.8128	18.2441	15.0096	12.6295	67.7818	20.4692	8.71131	28.4291	74.1501	24.7655	19.0651	28.4291	40.8851	13.1887	24.7655	24.7655	22.0365	19.0651	28.4291	40.8851	13.1887	24.7655	24.7655	22.0365	24.7655	22.0365	24.548	12.9247	7.69305	3.64865	9.36125
2017-11-01	24.019	21.1843	28.2333	19.1884	21.1843	13.056	20.7426	2.5048	9.43948	8.75669	19.1884	21.1843	13.056	67.4886	20.7426	2.5048	9.43948	14.2287	26.866	18.7173	15.6615	13.056	67.4886	20.9759	9.43948	28.4291	74.1501	24.7655	19.0651	28.4291	40.8851	13.1887	24.7655	24.7655	22.7419	19.0651	28.4291	40.8851	13.1887	24.7655	24.7655	22.7419	24.7655	22.7419	25.1846	9.78764	7.24903	3.70656	9.51995
2017-12-01	24.64	21.5166	29.108	20.1198	21.5166	13.2419	20.0348	2.167	9.91379	9.41085	20.1198	21.5166	13.2419	69.0236	20.0348	2.167	9.91379	14.0715	25.6021	18.6517	15.943	13.2419	69.0236	20.2761	9.91379	28.4291	74.1501	24.7655	19.0651	28.4291	40.8851	13.1887	24.7655	24.7655	21.9659	19.0651	28.4291	40.8851	13.1887	24.7655	24.7655	21.9659	24.7655	21.9659	25.0964	8.96718	7.16216	4.0444	9.28801
2018-01-01	26.7485	22.7552	30.125	19.7082	22.7552	12.6186	20.63	2.3833	10.0674	9.15708	19.7082	22.7552	12.6186	68.9546	20.63	2.3833	10.0674	14.6717	27.3631	19.4233	17.0022	12.6186	68.9546	20.8794	10.0674	26.6706	62.5733	28.942	19.871	26.6706	36.7819	12.456	28.942	28.942	22.1154	19.871	26.6706	36.7819	12.456	28.942	28.942	22.1154	28.942	22.1154	25.1838	8.59073	7.14286	4.30502	10.5698
2018-02-01	26.5023	22.4705	30.125	20.9567	22.4705	12.3671	20.864	2.4264	9.95387	10.003	20.9567	22.4705	12.3671	69.403	20.864	2.4264	9.95387	14.5574	27.3041	19.2698	16.6911	12.3671	69.403	21.1689	9.95387	26.6706	62.5733	28.942	19.871	26.6706	36.7819	12.456	28.942	28.942	22.3662	19.871	26.6706	36.7819	12.456	28.942	28.942	22.3662	28.942	22.3662	24.9847	9.29537	7.47104	4.68147	9.10489
2018-03-01	26.0762	22.0458	29.3267	21.816	22.0458	11.208	21.1295	2.5442	9.70002	10.2849	21.816	22.0458	11.208	70.3343	21.1295	2.5442	9.70002	14.2144	27.3968	19.0368	16.3504	11.208	70.3343	21.1609	9.70002	26.6706	62.5733	28.942	19.871	26.6706	36.7819	12.456	28.942	28.942	22.6508	19.871	26.6706	36.7819	12.456	28.942	28.942	22.6508	28.942	22.6508	24.6827	9.42085	7.44208	3.861	9.12931
2018-04-01	24.9072	23.4861	23.2919	21.8305	23.4861	11.1752	22.3761	2.5575	10.0474	10.612	21.8305	23.4861	11.1752	71.2484	22.3761	2.5575	10.0474	13.9571	28.9218	19.9394	17.5059	11.1752	71.2484	22.4799	10.0474	26.6706	62.5733	28.942	19.871	26.6706	36.7819	12.456	28.942	28.942	24.0522	19.871	26.6706	36.7819	12.456	28.942	28.942	24.0522	28.942	24.0522	25.0351	9.70077	7.38417	3.75483	9.26359
2018-05-01	26.229	27.8244	24.8504	21.7727	27.8244	12.0172	23.8158	2.4067	11.1363	11.0688	21.7727	27.8244	12.0172	71.9901	23.8158	2.4067	11.1363	14.1286	29.7307	21.1477	18.5504	12.0172	71.9901	23.8311	11.1363	26.6706	62.5733	28.942	19.871	26.6706	36.7819	12.456	28.942	28.942	25.5997	19.871	26.6706	36.7819	12.456	28.942	28.942	25.5997	28.942	25.5997	26.5522	13.0502	8.05019	3.66795	9.26359
2018-06-01	25.5681	28.3652	24.2497	21.3033	28.3652	11.6563	23.6147	2.731	11.5639	12.8847	21.3033	28.3652	11.6563	72.6627	23.6147	2.731	11.5639	14.7432	29.3684	20.9512	18.3652	11.6563	72.6627	23.8874	11.5639	26.6706	62.5733	28.942	19.871	26.6706	36.7819	12.456	28.942	28.942	25.3836	19.871	26.6706	36.7819	12.456	28.942	28.942	25.3836	28.942	25.3836	26.3054	15.8977	8.28185	3.639	9.47112
2018-07-01	25.5329	24.3724	25.1914	21.4694	24.3724	12.4546	23.3976	2.71615	11.8044	13.9674	21.4694	24.3724	12.4546	73.4906	23.3976	2.71615	11.8044	14.9147	29.1409	20.7692	18.217	12.4546	73.4906	23.5657	11.8044	26.6706	62.5733	28.942	19.871	26.6706	36.7819	12.456	28.942	28.942	24.7787	19.871	26.6706	36.7819	12.456	28.942	28.942	24.7787	28.942	24.7787	25.0093	17.2297	8.53282	3.61969	9.30021
2018-08-01	25.6827	28.217	25.7758	21.9243	28.217	12.8154	23.2286	2.8011	11.7843	14.7964	21.9243	28.217	12.8154	73.9735	23.2286	2.8011	11.7843	15.4864	28.9218	20.8493	18.2689	12.8154	73.9735	23.4772	11.7843	26.6706	62.5733	28.942	19.871	26.6706	36.7819	12.456	28.942	28.942	24.5998	19.871	26.6706	36.7819	12.456	28.942	28.942	24.5998	28.942	24.5998	25.1057	17.9151	8.38803	3.54247	9.45891
2018-09-01	26.5639	27.6022	27.1233	22.7403	27.6022	13.6136	23.285	2.99455	11.7643	14.2325	22.7403	27.6022	13.6136	73.939	23.285	2.99455	11.7643	16.7727	29.2504	21.2933	18.817	13.6136	73.939	23.5657	11.7643	26.6706	62.5733	28.942	19.871	26.6706	36.7819	12.456	28.942	28.942	24.6594	19.871	26.6706	36.7819	12.456	28.942	28.942	24.6594	28.942	24.6594	25.6404	16.6313	8.2722	3.61969	9.50774
2018-10-01	28.0692	25.9697	28.2442	23.3468	25.9697	12.8045	23.3895	2.5159	12.5258	14.678	23.3468	25.9697	12.8045	74.215	23.3895	2.5159	12.5258	17.0443	29.0398	22.1159	19.4985	12.8045	74.215	23.6863	12.5258	26.6706	62.5733	28.942	19.871	26.6706	36.7819	12.456	28.942	28.942	24.9167	19.871	26.6706	36.7819	12.456	28.942	28.942	24.9167	28.942	24.9167	26.4059	11.7954	7.42278	3.88996	9.84955
2018-11-01	27.8814	24.2432	28.4848	21.4333	24.2432	11.5798	21.4914	2.2195	12.2052	13.6798	21.4333	24.2432	11.5798	74.0597	21.4914	2.2195	12.2052	15.6293	26.2004	20.5363	18.1133	11.5798	74.0597	21.9812	12.2052	26.6706	62.5733	28.942	19.871	26.6706	36.7819	12.456	28.942	28.942	22.8946	19.871	26.6706	36.7819	12.456	28.942	28.942	22.8946	28.942	22.8946	24.5199	9.09266	7.08494	4.35328	10.8384
2018-12-01	26.7261	21.381	28.6379	19.9242	21.381	10.6832	19.6254	2.03635	10.7422	11.723	19.9242	21.381	10.6832	74.2667	19.6254	2.03635	10.7422	13.3282	23.6811	18.3453	15.817	10.6832	74.2667	19.9383	10.7422	26.6706	62.5733	28.942	19.871	26.6706	36.7819	12.456	28.942	28.942	20.9068	19.871	26.6706	36.7819	12.456	28.942	28.942	20.9068	28.942	20.9068	21.9039	9.28571	7.43243	5.27992	10.7773
2019-01-01	26.5673	21.1502	28.5613	19.7292	21.1502	10.2676	18.6683	2.081	9.51964	11.8301	19.7292	21.1502	10.2676	74.4047	18.6683	2.081	9.51964	13.4569	23.0997	18.1925	15.6319	10.2676	74.4047	18.9169	9.51964	26.524	57.5909	27.0076	11.4596	26.524	33.558	12.0164	27.0076	27.0076	21.3	11.4596	26.524	33.558	12.0164	27.0076	27.0076	21.3	27.0076	21.3	24.0278	9.03475	7.40347	4.84556	9.64202
2019-02-01	27.1016	22.4212	28.5832	21.0506	22.4212	10.5738	19.4622	2.2748	10.4749	11.4636	21.0506	22.4212	10.5738	74.3184	19.4622	2.2748	10.4749	13.3711	24.2203	19.146	16.5874	10.5738	74.3184	19.3995	10.4749	26.524	57.5909	27.0076	11.4596	26.524	33.558	12.0164	27.0076	27.0076	22.2058	11.4596	26.524	33.558	12.0164	27.0076	27.0076	22.2058	27.0076	22.2058	25.2872	9.07336	7.28764	4.45946	9.12931
2019-03-01	27.2388	22.8736	28.3536	21.1156	22.8736	10.3223	20.9743	2.4292	10.9493	12.0444	21.1156	22.8736	10.3223	73.7838	20.9743	2.4292	10.9493	13.5141	27.144	19.7065	16.9504	10.3223	73.7838	21.0724	10.9493	26.524	57.5909	27.0076	11.4596	26.524	33.558	12.0164	27.0076	27.0076	23.931	11.4596	26.524	33.558	12.0164	27.0076	27.0076	23.931	27.0076	23.931	26.0275	9.09266	7.15251	4.16023	9.4467
2019-04-01	24.9778	23.4091	20.3858	21.7293	23.4091	9.50221	23.7893	2.7094	11.2566	13.4712	21.7293	23.4091	9.50221	73.6458	23.7893	2.7094	11.2566	13.3997	29.0482	20.4417	17.38	9.50221	73.6458	23.2761	11.2566	26.524	57.5909	27.0076	11.4596	26.524	33.558	12.0164	27.0076	27.0076	25.8579	11.4596	26.524	33.558	12.0164	27.0076	27.0076	25.8579	27.0076	25.8579	25.5707	10.473	7.46139	3.85135	9.08048
2019-05-01	24.7134	24.1293	19.3305	21.2094	24.1293	8.5509	24.0547	2.2351	10.9225	12.879	21.2094	24.1293	8.5509	73.9735	24.0547	2.2351	10.9225	13.0424	28.3826	20.5291	17.9578	8.5509	73.9735	23.8311	10.9225	26.524	57.5909	27.0076	11.4596	26.524	33.558	12.0164	27.0076	27.0076	26.1464	11.4596	26.524	33.558	12.0164	27.0076	27.0076	26.1464	27.0076	26.1464	25.68	12.3166	7.77992	3.51351	9.06827
2019-06-01	23.0743	28.5933	17.2524	19.527	28.5933	7.07472	22.8161	2.178	10.6954	13.3302	19.527	28.5933	7.07472	75.336	22.8161	2.178	10.6954	12.7851	26.866	19.1242	16.2244	7.07472	75.336	22.6327	10.6954	26.524	57.5909	27.0076	11.4596	26.524	33.558	12.0164	27.0076	27.0076	24.8001	11.4596	26.524	33.558	12.0164	27.0076	27.0076	24.8001	27.0076	24.8001	23.9226	15.0097	7.94402	3.41699	8.77529
2019-07-01	23.6736	28.2081	17.8694	19.888	28.2081	7.32622	22.8885	2.0098	10.8557	14.5031	19.888	28.2081	7.32622	75.3705	22.8885	2.0098	10.8557	12.0848	28.1046	19.2843	16.7133	7.32622	75.3705	22.8097	10.8557	26.524	57.5909	27.0076	11.4596	26.524	33.558	12.0164	27.0076	27.0076	25.3763	11.4596	26.524	33.558	12.0164	27.0076	27.0076	25.3763	27.0076	25.3763	25.2618	17.1236	8.17568	3.22394	8.73867
2019-08-01	22.9342	21.9934	16.5381	19.6	21.9934	7.04192	21.978	1.7188	9.79354	13.9787	19.6	21.9934	7.04192	75.5257	21.978	1.7188	9.79354	11.9562	26.9755	18.9066	16.18	7.04192	75.5257	21.8445	9.79354	26.524	57.5909	27.0076	11.4596	26.524	33.558	12.0164	27.0076	27.0076	24.3669	11.4596	26.524	33.558	12.0164	27.0076	27.0076	24.3669	27.0076	24.3669	24.7669	17.7413	8.12741	3.0888	8.55556
2019-09-01	24.0269	27.8659	17.2362	19.9249	27.8659	7.17313	21.8976	1.6782	10.4215	12.9749	19.9249	27.8659	7.17313	75.4568	21.8976	1.6782	10.4215	11.7418	26.7649	19.3724	16.4467	7.17313	75.4568	21.6676	10.4215	26.524	57.5909	27.0076	11.4596	26.524	33.558	12.0164	27.0076	27.0076	24.2777	11.4596	26.524	33.558	12.0164	27.0076	27.0076	24.2777	27.0076	24.2777	25.3772	16.9981	8.05019	3.22394	8.97061
2019-10-01	25.4127	22.5843	22.1536	19.7372	22.5843	7.64332	22.2756	1.5383	10.3079	12.1403	19.7372	22.5843	7.64332	75.681	22.2756	1.5383	10.3079	13.0138	27.0008	19.6053	16.6541	7.64332	75.681	22.0456	10.3079	26.524	57.5909	27.0076	11.4596	26.524	33.558	12.0164	27.0076	27.0076	24.686	11.4596	26.524	33.558	12.0164	27.0076	27.0076	24.686	27.0076	24.686	26.1166	12.0656	7.37452	3.30116	8.68984
2019-11-01	25.5643	22.7136	23.3455	20.7986	22.7136	8.94455	21.793	1.4597	10.6486	11.3959	20.7986	22.7136	8.94455	75.7155	21.793	1.4597	10.6486	12.8566	26.3773	19.5617	16.7578	8.94455	75.7155	21.6113	10.6486	26.524	57.5909	27.0076	11.4596	26.524	33.558	12.0164	27.0076	27.0076	24.1512	11.4596	26.524	33.558	12.0164	27.0076	27.0076	24.1512	27.0076	24.1512	26.0584	9.00579	6.73745	3.72587	9.08048
2019-12-01	25.9542	22.7136	24.1	21.0875	22.7136	8.57277	21.415	1.1386	11.6574	9.73793	21.0875	22.7136	8.57277	75.8189	21.415	1.1386	11.6574	12.3992	25.9644	19.1759	16.7578	8.57277	75.8189	21.3298	11.6574	26.524	57.5909	27.0076	11.4596	26.524	33.558	12.0164	27.0076	27.0076	23.7323	11.4596	26.524	33.558	12.0164	27.0076	27.0076	23.7323	27.0076	23.7323	25.5445	8.97683	6.94015	3.74517	8.55556
2020-01-01	26.2214	22.5197	23.9032	20.8492	22.5197	7.49024	21.1576	1.5308	12.9534	11.0011	20.8492	22.5197	7.49024	75.8707	21.1576	1.5308	12.9534	12.0562	26.1161	18.6736	16.6022	7.49024	75.8707	21.1609	12.9534	26.524	57.5909	27.7931	13.5302	26.524	33.558	12.0164	27.7931	27.7931	24.1801	13.5302	26.524	33.558	12.0164	27.7931	27.7931	24.1801	27.7931	24.1801	25.1508	9.17954	6.99807	3.53282	8.31141
2020-02-01	25.0617	19.853	23.6845	19.314	19.853	7.12939	20.4419	1.4725	11.5906	11.1985	19.314	19.853	7.12939	75.9397	20.4419	1.4725	11.5906	11.9133	25.6611	17.4683	14.4467	7.12939	75.9397	20.3485	11.5906	26.524	57.5909	27.7931	13.5302	26.524	33.558	12.0164	27.7931	27.7931	23.3621	13.5302	26.524	33.558	12.0164	27.7931	27.7931	23.3621	27.7931	23.3621	23.5274	8.80309	6.63127	3.41699	8.17713
2020-03-01	22.8811	16.0675	23.0612	17.1478	16.0675	6.13434	18.8494	1.3586	9.1589	10.9335	17.1478	16.0675	6.13434	75.8017	18.8494	1.3586	9.1589	10.9414	22.1308	14.9279	11.4096	6.13434	75.8017	18.7721	9.1589	26.524	57.5909	27.7931	13.5302	26.524	33.558	12.0164	27.7931	27.7931	21.5421	13.5302	26.524	33.558	12.0164	27.7931	27.7931	21.5421	27.7931	21.5421	20.1058	9.50772	7.06564	3.22394	8.03064
2020-04-01	14.6415	11.2942	15.2718	12.8659	11.2942	6.02499	15.8574	1.3794	6.52012	8.45781	12.8659	11.2942	6.02499	75.7327	15.8574	1.3794	6.52012	7.42549	16.3255	12.3729	7.58	6.02499	75.7327	15.6515	6.52012	26.524	57.5909	27.7931	13.5302	26.524	33.558	12.0164	27.7931	27.7931	18.9293	13.5302	26.524	33.558	12.0164	27.7931	27.7931	18.9293	27.7931	18.9293	18.2673	10.2896	7.02703	2.85714	7.9696
2020-05-01	14.5621	11.1834	16.7329	12.4471	11.1834	6.60453	16.726	1.6053	5.45793	7.23971	12.4471	11.1834	6.60453	75.336	16.726	1.6053	5.45793	4.9672	18.6763	12.3147	7.49111	6.60453	75.336	15.6515	5.45793	26.524	57.5909	27.7931	13.5302	26.524	33.558	12.0164	27.7931	27.7931	19.9662	13.5302	26.524	33.558	12.0164	27.7931	27.7931	19.9662	27.7931	19.9662	18.1814	11.4382	7.47104	2.76062	7.98181
2020-06-01	16.589	28.76	18.0155	13.7179	28.76	7.63239	18.0933	1.4596	6.33975	8.11381	13.7179	28.76	7.63239	75.2498	18.0933	1.4596	6.33975	6.6537	20.9091	13.9452	9.84667	7.63239	75.2498	17.2198	6.33975	26.524	57.5909	27.7931	13.5302	26.524	33.558	12.0164	27.7931	27.7931	21.5983	13.5302	26.524	33.558	12.0164	27.7931	27.7931	21.5983	27.7931	21.5983	20.5886	14.8359	7.90541	2.62548	7.83532
2020-07-01	17.5936	26.8193	17.9343	14.1223	26.8193	7.66519	18.399	1.62	7.15476	9.02738	14.1223	26.8193	7.66519	74.7496	18.399	1.62	7.15476	7.15394	21.9117	14.5057	10.7874	7.66519	74.7496	18.0402	7.15476	26.524	57.5909	27.7931	13.5302	26.524	33.558	12.0164	27.7931	27.7931	21.9632	13.5302	26.524	33.558	12.0164	27.7931	27.7931	21.9632	27.7931	21.9632	21.4161	16.9595	8.17568	2.46139	8.00622
[truncated: 7 more columns]

## Sheet: Weights_2020
Product No.	Product Name and Sector that is consumed in	2020-01-01	2020-02-01	2020-03-01	2020-04-01	2020-05-01	2020-06-01
1	Distillate fuel oil consumed by the residential sector	0.00834467	0.00734175	0.00741711	0.00820823	0.00905241	0.00548192
2	Kerosene consumed by the residential sector	0.000464418	0.000576822	0.000154621	5.7949e-05	3.55193e-06	2.45981e-05
3	Hydrocarbon gas liquids (Propane) consumed by the residential sector	0.0105002	0.0100427	0.00883962	0.00876356	0.00550654	0.00327785
4	Distillate fuel oil consumed by the commercial sector	0.00531133	0.00467288	0.00472097	0.00522439	0.00576186	0.00348927
5	Kerosene consumed by the commercial sector	7.53273e-05	9.34865e-05	2.50173e-05	9.40869e-06	6.26812e-07	4.0658e-06
6	Hydrocarbon gas liquids (Propane) consumed by the commercial sector	0.00319796	0.00308891	0.00290479	0.00303537	0.00226112	0.00167043
7	Motor gasoline consumed by the commercial sector	0.00438339	0.00449282	0.00450711	0.0040389	0.00500802	0.00543516
8	Petroleum coke consumed by the commercial sector	1.03538e-05	6.74645e-06	0	0	0	0
9	Residual fuel oil consumed by the commercial sector	4.50163e-05	3.96756e-05	4.01319e-05	4.42636e-05	4.88913e-05	2.96803e-05
10	Asphalt and Road oil consumed by the industrial sector	0.00590614	0.00591696	0.00728455	0.0124096	0.0157008	0.0206886
11	Distillate fuel oil consumed by the industrial sector	0.0186136	0.0192317	0.017906	0.00931418	0.00750544	0.00682099
12	Kerosene consumed by the industrial sector	9.15332e-05	0.000113565	3.0403e-05	1.13332e-05	6.26812e-07	4.87896e-06
13	Hydrocarbon gas liquids (Propane/Propylene) consumed by the industrial sector	0.0106608	0.0135535	0.0128208	0.0132898	0.01449	0.0103031
14	Lubricants consumed by the industrial sector	0.00163994	0.00143185	0.000955695	0.00151031	0.00153652	0.00181416
15	Motor gasoline consumed by the industrial sector	0.00322332	0.00330367	0.00331427	0.00296994	0.00368273	0.00399668
16	Petroleum coke consumed by the industrial sector	0.00593585	0.0066581	0.00706982	0.00602648	0.0071935	0.0066116
17	Residual fuel oil consumed by the industrial sector	0.000444911	0.00027291	0.000221681	0.000301292	0.000209564	0.000548883
18	Other petroleum products consumed by the industrial sector	0.0337045	0.0354507	0.0399674	0.0415295	0.0440966	0.0373218
19	Aviation gasoline consumed by the transportation sector	0.000322617	0.000183279	0.00021838	0.000201859	0.000441902	0.000348846
20	Distillate fuel oil consumed by the transportation sector	0.0741749	0.07574	0.0908044	0.106115	0.108773	0.105995
21	Jet fuel consumed by the transportation sector	0.0441269	0.0430372	0.042356	0.0251454	0.021873	0.0271654
22	Liquefied petroleum gases consumed by the transportation sector	9.55846e-05	9.57354e-05	0.000110667	0.000131936	0.000133093	0.00012543
23	Lubricants consumed by the transportation sector	0.00184282	0.00160903	0.00107401	0.0016972	0.00172645	0.00203859
24	Motor gasoline consumed by the transportation sector	0.198276	0.203224	0.203875	0.182695	0.226531	0.245854
25	Residual fuel oil consumed by the transportation sector	0.00631939	0.00345226	0.00279534	0.00394652	0.00226969	0.00739183
26	Geothermal energy consumed by the residential sector	0.000503282	0.000504056	0.000582694	0.000694105	0.000700775	0.00065988
27	Solar energy consumed by the residential sector	0.00241107	0.00291607	0.00417493	0.0057795	0.00633686	0.0061853
28	Biomass (wood) energy consumed by the residential sector	0.00632734	0.00633636	0.00732572	0.00872592	0.00881026	0.00829566
29	Hydroelectric power consumed by the commercial sector	0	0	2.5886e-05	3.10059e-05	4.80556e-05	4.61468e-05
30	Geothermal energy consumed by the commercial sector	0.000250441	0.000250743	0.000289957	0.000345342	0.000348716	0.000328313
31	Solar energy consumed by the commercial sector	0.00104723	0.00127395	0.00178943	0.00244434	0.00262028	0.00255434
32	Wind energy consumed by the commercial sector	2.2058e-05	2.40945e-05	2.65809e-05	3.54964e-05	2.9878e-05	2.92738e-05
33	Biomass (wood) energy consumed by the commercial sector	0.00108069	0.00108168	0.00122567	0.00143269	0.00146695	0.00140331
34	Biomass (waste) energy consumed by the commercial sector	0.000473121	0.000470003	0.000553508	0.000561314	0.00056622	0.000567179
35	Biomass (fuel ethanol)8 energy consumed by the commercial sector	0.000313914	0.000305357	0.000301076	0.000251255	0.000360626	0.000398449
36	Hydroelectric power consumed by the industrial sector	0.00013685	0.000142318	0.000164697	0.000203142	0.00019473	0.000172593
37	Geothermal energy consumed by the industrial sector	5.34194e-05	5.34897e-05	6.18483e-05	7.35589e-05	7.43817e-05	6.99318e-05
38	Solar energy consumed by the industrial sector	0.000267997	0.00031869	0.000473939	0.000630596	0.000686568	0.000676956
39	Wind energy consumed by the industrial sector	1.27546e-05	1.50992e-05	1.65045e-05	1.96727e-05	1.77597e-05	0.000113639
40	Biomass (wood) energy consumed by the industrial sector	0.0178442	0.0177027	0.0198071	0.0240463	0.024567	0.0217148
41	Biomass (waste) energy consumed by the industrial sector	0.00222126	0.00220561	0.00247445	0.00295561	0.00293996	0.0024466
42	Biomass (fuel ethanol) energy consumed by the industrial sector	0.000230784	0.00022456	0.000221334	0.000184753	0.000265141	0.000292941
43	Biomass (losses and co-products) energy consumed by the industrial sector	0.0105436	0.0103378	0.010776	0.00764798	0.0092952	0.0111155
44	Biomass (fuel ethanol) consumed by the transportation sector	0.0141966	0.0138127	0.0136174	0.0113661	0.0163134	0.0180239
45	Biomass (biodiesel) consumed by the transportation sector	0.00249841	0.00306369	0.00310892	0.00403291	0.00395811	0.00388325
46	Natural gas consumed by the residential sector	0.127108	0.121875	0.0943209	0.0836449	0.0514904	0.028664
47	Natural gas consumed by the commercial sector	0.07655	0.0745463	0.061243	0.053165	0.0355835	0.0279918
48	Natural gas consumed by the industrial sector	0.1223	0.121273	0.129356	0.142498	0.134466	0.127262
49	Natural gas consumed by the transportation sector	0.00077666	0.000777645	0.000899208	0.00107111	0.00108143	0.00101829
50	Electricity consumed by the residential sector	0.0633483	0.0613633	0.0616323	0.0710924	0.0751	0.0910367
51	Electricity consumed by the commercial sector	0.0551483	0.0559237	0.0610159	0.0660927	0.0665361	0.0753652
52	Electricity consumed by the industrial sector	0.0396195	0.0414484	0.0459449	0.0506925	0.0507543	0.0521779
53	Electricity consumed by the transportation sector	0.000365803	0.000340384	0.000357822	0.000328992	0.000322393	0.000333882
54	Coal consumed by the residential sector	0	0	0	0	0	0
55	Coal consumed by the commercial sector	0.000277745	0.000353315	0.000320324	0.000200305	0.000189225	0.000186065
56	Coal consumed by the industrial sector	0.0163588	0.0174304	0.0184779	0.0230756	0.0210686	0.020543

## Sheet: Fig.2
Date	EPIC
2003-01-01	11.1763
2003-02-01	11.6808
2003-03-01	12.5055
2003-04-01	11.9774
2003-05-01	11.8732
2003-06-01	12.3958
2003-07-01	12.6688
2003-08-01	12.9397
2003-09-01	12.7189
2003-10-01	11.9753
2003-11-01	11.5224
2003-12-01	11.8917
2004-01-01	12.3165
2004-02-01	12.4432
2004-03-01	12.7945
2004-04-01	13.2421
2004-05-01	14.0786
2004-06-01	14.7142
2004-07-01	14.7646
2004-08-01	14.8127
2004-09-01	14.6046
2004-10-01	14.7678
2004-11-01	14.5353
2004-12-01	14.0195
2005-01-01	13.8174
2005-02-01	14.0983
2005-03-01	14.7866
2005-04-01	15.7254
2005-05-01	15.7696
2005-06-01	16.405
2005-07-01	17.3086
2005-08-01	18.1182
2005-09-01	19.6375
2005-10-01	19.5464
2005-11-01	17.5506
2005-12-01	16.9425
2006-01-01	17.2647
2006-02-01	17.0135
2006-03-01	16.9846
2006-04-01	18.4161
2006-05-01	19.4571
2006-06-01	19.938
2006-07-01	20.6644
2006-08-01	20.7328
2006-09-01	18.9665
2006-10-01	17.1527
2006-11-01	16.7566
2006-12-01	16.8956
2007-01-01	16.4574
2007-02-01	16.4889
2007-03-01	17.6506
2007-04-01	18.7949
2007-05-01	19.9978
2007-06-01	20.4394
2007-07-01	20.7121
2007-08-01	20.1889
2007-09-01	19.9844
2007-10-01	19.9305
2007-11-01	20.3277
2007-12-01	19.6995
2008-01-01	19.5092
2008-02-01	19.721
2008-03-01	21.2148
2008-04-01	22.8436
2008-05-01	24.9692
2008-06-01	26.998
2008-07-01	27.7372
2008-08-01	26.1754
2008-09-01	25.2657
2008-10-01	22.1873
2008-11-01	17.9975
2008-12-01	16.0221
2009-01-01	16.1111
2009-02-01	16.1174
2009-03-01	15.9443
2009-04-01	16.286
2009-05-01	17.489
2009-06-01	19.3939
2009-07-01	19.6211
2009-08-01	19.9916
2009-09-01	19.3525
2009-10-01	18.7336
2009-11-01	18.5826
2009-12-01	17.8929
2010-01-01	18.1772
2010-02-01	18.1702
2010-03-01	18.9449
2010-04-01	19.8244
2010-05-01	20.2573
2010-06-01	20.5061
2010-07-01	20.9186
2010-08-01	20.9191
2010-09-01	20.3042
2010-10-01	20.1153
2010-11-01	19.3626
2010-12-01	19.1319
2011-01-01	19.2539
2011-02-01	19.9476
2011-03-01	21.7717
2011-04-01	23.499
2011-05-01	24.394
2011-06-01	24.6292
2011-07-01	24.9759
2011-08-01	24.8027
2011-09-01	24.3154
2011-10-01	22.9187
2011-11-01	21.9248
2011-12-01	20.6273
2012-01-01	20.4582
2012-02-01	21.2717
2012-03-01	23.0688
2012-04-01	23.4929
2012-05-01	23.6507
2012-06-01	23.0861
2012-07-01	23.3287
2012-08-01	24.2546
2012-09-01	24.2886
2012-10-01	23.3075
2012-11-01	21.3477
2012-12-01	20.3967
2013-01-01	20.0535
2013-02-01	21.1196
2013-03-01	21.466
2013-04-01	22.1884
2013-05-01	23.2459
2013-06-01	23.9451
2013-07-01	24.2614
2013-08-01	24.1221
2013-09-01	23.7748
2013-10-01	22.4505
2013-11-01	20.6985
2013-12-01	20.1548
2014-01-01	20.0574
2014-02-01	20.9268
2014-03-01	21.9057
2014-04-01	22.8804
2014-05-01	23.8374
2014-06-01	24.5028
2014-07-01	24.5968
2014-08-01	24.1689
2014-09-01	23.5371
2014-10-01	21.9766
2014-11-01	19.545
2014-12-01	18.1344
2015-01-01	16.2751
2015-02-01	16.6088
2015-03-01	17.5399
2015-04-01	17.9489
2015-05-01	19.4319
2015-06-01	20.1136
2015-07-01	20.381
2015-08-01	19.6301
2015-09-01	18.803
2015-10-01	17.664
2015-11-01	16.2998
2015-12-01	15.481
2016-01-01	14.4487
2016-02-01	14.2735
2016-03-01	15.1646
2016-04-01	15.709
2016-05-01	16.9625
2016-06-01	18.262
2016-07-01	18.2207
2016-08-01	18.0784
2016-09-01	18.0368
2016-10-01	17.3809
2016-11-01	16.3898
2016-12-01	16.0638
2017-01-01	16.2323
2017-02-01	16.781
2017-03-01	16.7633
2017-04-01	17.5204
2017-05-01	17.8609
2017-06-01	18.4281
2017-07-01	18.685
2017-08-01	18.9389
2017-09-01	19.5188
2017-10-01	18.5082
2017-11-01	17.618
2017-12-01	16.8183
2018-01-01	17.2795
2018-02-01	17.7927
2018-03-01	17.789
2018-04-01	18.5262
2018-05-01	20.3465
2018-06-01	21.0285
2018-07-01	21.3272
2018-08-01	21.3383
2018-09-01	20.922
2018-10-01	20.2595
2018-11-01	18.3017
2018-12-01	17.2196
2019-01-01	16.5324
2019-02-01	17.0481
2019-03-01	17.6854
2019-04-01	19.2786
2019-05-01	19.8888
2019-06-01	19.898
2019-07-01	20.5612
2019-08-01	20.1197
2019-09-01	19.7711
2019-10-01	19.0332
2019-11-01	17.6206
2019-12-01	17.138
2020-01-01	17.0828
2020-02-01	16.6001
2020-03-01	16.1916
2020-04-01	15.2221
2020-05-01	15.7661
2020-06-01	17.6585

## Sheet: Fig.4
Date	2.5	5	7.5	10	10.25	12.5	15	17.5	20	22.5	25
2020-07-01	0.2566	0.5131	0.7697	1.0262	1.0519	1.2828	1.5393	1.7959	2.0524	2.309	2.5655
2020-08-01	0.2597	0.5194	0.779	1.0387	1.0647	1.2984	1.5581	1.8177	2.0774	2.3371	2.5968
2020-09-01	0.2574	0.5149	0.7723	1.0297	1.0555	1.2872	1.5446	1.802	2.0595	2.3169	2.5743
2020-10-01	0.2569	0.5137	0.7706	1.0274	1.0531	1.2843	1.5411	1.798	2.0549	2.3117	2.5686
2020-11-01	0.2343	0.4687	0.703	0.9373	0.9608	1.1716	1.406	1.6403	1.8746	2.109	2.3433
2020-12-01	0.2184	0.4367	0.6551	0.8734	0.8953	1.0918	1.3102	1.5285	1.7469	1.9653	2.1836
2021-01-01	0.2088	0.4176	0.6265	0.8353	0.8562	1.0441	1.2529	1.4618	1.6706	1.8794	2.0882
2021-02-01	0.2127	0.4253	0.638	0.8506	0.8719	1.0633	1.2759	1.4886	1.7012	1.9139	2.1266
2021-03-01	0.226	0.4519	0.6779	0.9039	0.9265	1.1298	1.3558	1.5818	1.8078	2.0337	2.2597
2021-04-01	0.2345	0.4691	0.7036	0.9381	0.9616	1.1727	1.4072	1.6417	1.8762	2.1108	2.3453
2021-05-01	0.2517	0.5035	0.7552	1.007	1.0322	1.2587	1.5105	1.7622	2.014	2.2657	2.5174
2021-06-01	0.2541	0.5082	0.7624	1.0165	1.0419	1.2706	1.5247	1.7788	2.033	2.2871	2.5412
2021-07-01	0.2563	0.5126	0.7689	1.0252	1.0508	1.2815	1.5378	1.794	2.0503	2.3066	2.5629
2021-08-01	0.2594	0.5188	0.7782	1.0376	1.0636	1.297	1.5564	1.8158	2.0752	2.3347	2.5941
2021-09-01	0.2565	0.5129	0.7694	1.0258	1.0514	1.2823	1.5387	1.7952	2.0516	2.3081	2.5645
2021-10-01	0.2565	0.513	0.7695	1.0259	1.0516	1.2824	1.5389	1.7954	2.0519	2.3084	2.5649
2021-11-01	0.2324	0.4648	0.6973	0.9297	0.9529	1.1621	1.3945	1.627	1.8594	2.0918	2.3242
2021-12-01	0.2189	0.4377	0.6566	0.8754	0.8973	1.0943	1.3131	1.532	1.7508	1.9697	2.1885
2022-01-01	0.2099	0.4198	0.6296	0.8395	0.8605	1.0494	1.2593	1.4692	1.679	1.8889	2.0988
2022-02-01	0.2121	0.4242	0.6363	0.8484	0.8696	1.0605	1.2726	1.4847	1.6968	1.9089	2.121
2022-03-01	0.2244	0.4488	0.6732	0.8976	0.9201	1.1221	1.3465	1.5709	1.7953	2.0197	2.2441
2022-04-01	0.2325	0.465	0.6975	0.93	0.9533	1.1625	1.395	1.6275	1.86	2.0925	2.325
2022-05-01	0.2487	0.4973	0.746	0.9946	1.0195	1.2433	1.4919	1.7406	1.9892	2.2379	2.4865
2022-06-01	0.2523	0.5045	0.7568	1.009	1.0343	1.2613	1.5136	1.7658	2.0181	2.2703	2.5226
2022-07-01	0.2565	0.513	0.7695	1.026	1.0516	1.2825	1.5389	1.7954	2.0519	2.3084	2.5649
2022-08-01	0.2596	0.5192	0.7788	1.0384	1.0643	1.2979	1.5575	1.8171	2.0767	2.3363	2.5959
2022-09-01	0.2569	0.5137	0.7706	1.0274	1.0531	1.2843	1.5411	1.798	2.0548	2.3117	2.5685
2022-10-01	0.2569	0.5138	0.7707	1.0276	1.0533	1.2845	1.5414	1.7983	2.0552	2.3121	2.569
2022-11-01	0.2331	0.4663	0.6994	0.9325	0.9559	1.1657	1.3988	1.6319	1.8651	2.0982	2.3313
2022-12-01	0.219	0.4381	0.6571	0.8761	0.898	1.0952	1.3142	1.5332	1.7523	1.9713	2.1903
2023-01-01	0.2104	0.4208	0.6312	0.8416	0.8627	1.0521	1.2625	1.4729	1.6833	1.8937	2.1041
2023-02-01	0.2134	0.4268	0.6402	0.8535	0.8749	1.0669	1.2803	1.4937	1.7071	1.9205	2.1339
2023-03-01	0.2245	0.449	0.6734	0.8979	0.9204	1.1224	1.3469	1.5714	1.7959	2.0203	2.2448
2023-04-01	0.2264	0.4527	0.6791	0.9054	0.928	1.1318	1.3581	1.5845	1.8108	2.0372	2.2635
2023-05-01	0.2451	0.4902	0.7353	0.9804	1.0049	1.2255	1.4706	1.7157	1.9608	2.2059	2.451
2023-06-01	0.2491	0.4983	0.7474	0.9966	1.0215	1.2457	1.4949	1.744	1.9931	2.2423	2.4914
2023-07-01	0.2564	0.5129	0.7693	1.0258	1.0514	1.2822	1.5387	1.7951	2.0516	2.308	2.5645
2023-08-01	0.2596	0.5191	0.7787	1.0382	1.0642	1.2978	1.5573	1.8169	2.0765	2.336	2.5956
2023-09-01	0.2569	0.5138	0.7707	1.0277	1.0533	1.2846	1.5415	1.7984	2.0553	2.3122	2.5691
2023-10-01	0.2567	0.5135	0.7702	1.027	1.0527	1.2837	1.5405	1.7972	2.054	2.3107	2.5675
2023-11-01	0.2333	0.4666	0.6999	0.9332	0.9565	1.1665	1.3998	1.6331	1.8664	2.0997	2.333
2023-12-01	0.2187	0.4375	0.6562	0.875	0.8969	1.0937	1.3125	1.5312	1.75	1.9687	2.1875
2024-01-01	0.2097	0.4194	0.6291	0.8388	0.8598	1.0485	1.2582	1.4679	1.6776	1.8873	2.097
2024-02-01	0.2127	0.4254	0.6381	0.8509	0.8721	1.0636	1.2763	1.489	1.7017	1.9144	2.1271
2024-03-01	0.225	0.4499	0.6749	0.8998	0.9223	1.1248	1.3497	1.5747	1.7996	2.0246	2.2495
2024-04-01	0.2311	0.4623	0.6934	0.9245	0.9476	1.1556	1.3868	1.6179	1.849	2.0802	2.3113
2024-05-01	0.2485	0.497	0.7455	0.994	1.0188	1.2425	1.491	1.7395	1.988	2.2365	2.485
2024-06-01	0.2518	0.5037	0.7555	1.0074	1.0325	1.2592	1.511	1.7629	2.0147	2.2666	2.5184

## Sheet: Fig.5
Tax_Cred	Wind_Weight	Wind_EPI_change
0	0.05	0.0700831
0	0.07	0.0462256
0	0.09	0.0223682
0	0.11	-0.00148932
0	0.13	-0.0253468
1	0.05	0.0610077
1	0.07	0.0335201
1	0.09	0.00603249
1	0.11	-0.0214551
1	0.13	-0.0489427
2	0.05	0.0519324
2	0.07	0.0208146
2	0.09	-0.0103032
2	0.11	-0.0414209
2	0.13	-0.0725387
3	0.05	0.042857
3	0.07	0.00810908
3	0.09	-0.0266388
3	0.11	-0.0613867
3	0.13	-0.0961347
4	0.05	0.0337816
4	0.07	-0.00459643
4	0.09	-0.0429745
4	0.11	-0.0813525
4	0.13	-0.119731
5	0.05	0.0247063
5	0.07	-0.0173019
5	0.09	-0.0593101
5	0.11	-0.101318
5	0.13	-0.143327
6	0.05	0.0156309
6	0.07	-0.0300075
6	0.09	-0.0756458
6	0.11	-0.121284
6	0.13	-0.166923
7	0.05	0.00655553
7	0.07	-0.042713
7	0.09	-0.0919815
7	0.11	-0.14125
7	0.13	-0.190518
8	0.05	-0.00251984
8	0.07	-0.0554185
8	0.09	-0.108317
8	0.11	-0.161216
8	0.13	-0.214114
9	0.05	-0.0115952
9	0.07	-0.068124
9	0.09	-0.124653
9	0.11	-0.181182
9	0.13	-0.23771

## Sheet: Suppl. Fig.3
Date	Natural Gas consumed by the Residential sector	Natural Gas consumed by the Commercial sector
2003-01-01	0.145752	0.0793407
2003-02-01	0.146132	0.079737
2003-03-01	0.113784	0.0654772
2003-04-01	0.077201	0.0486249
2003-05-01	0.0476334	0.0344357
2003-06-01	0.0312336	0.026641
2003-07-01	0.0236607	0.0246436
2003-08-01	0.0213241	0.0240808
2003-09-01	0.0250679	0.0265232
2003-10-01	0.0430603	0.032864
2003-11-01	0.0757866	0.046949
2003-12-01	0.118038	0.0619515
2004-01-01	0.145533	0.0765849
2004-02-01	0.137051	0.0763416
2004-03-01	0.0984879	0.0594643
2004-04-01	0.0690957	0.0460726
2004-05-01	0.0400289	0.0324102
2004-06-01	0.027399	0.0262456
2004-07-01	0.0227573	0.0234474
2004-08-01	0.0217731	0.0233819
2004-09-01	0.0238027	0.025162
2004-10-01	0.039413	0.0318961
2004-11-01	0.0721026	0.045389
2004-12-01	0.112931	0.062529
2005-01-01	0.136484	0.0713853
2005-02-01	0.127981	0.0694526
2005-03-01	0.109265	0.0607597
2005-04-01	0.0705584	0.0445681
2005-05-01	0.0455789	0.0319937
2005-06-01	0.0283393	0.0252518
2005-07-01	0.0222766	0.0227078
2005-08-01	0.0201169	0.0221363
2005-09-01	0.0228012	0.0244343
2005-10-01	0.0375553	0.0301073
2005-11-01	0.0697586	0.0432825
2005-12-01	0.119777	0.0642723
2006-01-01	0.113886	0.0633491
2006-02-01	0.120889	0.0671455
2006-03-01	0.102616	0.0578512
2006-04-01	0.0657851	0.0417637
2006-05-01	0.0377373	0.0297274
2006-06-01	0.0262988	0.0250151
2006-07-01	0.0209524	0.0220993
2006-08-01	0.0191153	0.0222807
2006-09-01	0.0234987	0.025022
2006-10-01	0.0432602	0.0337553
2006-11-01	0.0734639	0.0455292
2006-12-01	0.101121	0.0562149
2007-01-01	0.12461	0.0669872
2007-02-01	0.14363	0.0762097
2007-03-01	0.101423	0.0582799
2007-04-01	0.0734415	0.0468073
2007-05-01	0.0395353	0.030853
2007-06-01	0.0258088	0.0253572
2007-07-01	0.0213941	0.0222658
2007-08-01	0.0198847	0.0225592
2007-09-01	0.0219397	0.02399
2007-10-01	0.0319021	0.0288668
2007-11-01	0.0717464	0.0455181
2007-12-01	0.112913	0.0622079
2008-01-01	0.13334	0.0720004
2008-02-01	0.132679	0.0743974
2008-03-01	0.108022	0.0626256
2008-04-01	0.0706085	0.0463813
2008-05-01	0.0428902	0.0334852
2008-06-01	0.0277456	0.0257119
2008-07-01	0.0219823	0.0237149
2008-08-01	0.0209928	0.023898
2008-09-01	0.0240946	0.0263496
2008-10-01	0.0404582	0.0344132
2008-11-01	0.0798967	0.0508105
2008-12-01	0.12577	0.0688857
2009-01-01	0.147601	0.0806563
2009-02-01	0.134721	0.0759907
2009-03-01	0.105689	0.0630711
2009-04-01	0.0760463	0.0485333
2009-05-01	0.0411508	0.0339575
2009-06-01	0.0287262	0.0271755
2009-07-01	0.0233695	0.0252353
2009-08-01	0.0216271	0.0249934
2009-09-01	0.0244616	0.0268578
2009-10-01	0.0484611	0.0383459
2009-11-01	0.0726672	0.0485125
2009-12-01	0.124398	0.0697713
2010-01-01	0.145924	0.0780951
2010-02-01	0.136874	0.0759233
2010-03-01	0.0992831	0.0577936
2010-04-01	0.0599942	0.0412594
2010-05-01	0.0382452	0.0312049
2010-06-01	0.0257476	0.0249166
2010-07-01	0.0207655	0.0224214
2010-08-01	0.019671	0.0232716
2010-09-01	0.0226302	0.0256485
2010-10-01	0.0385901	0.0354806
2010-11-01	0.0817553	0.0524594
2010-12-01	0.131247	0.0724216
2011-01-01	0.147019	0.0800451
2011-02-01	0.132933	0.0747288
2011-03-01	0.100617	0.0610433
2011-04-01	0.0652	0.0444185
2011-05-01	0.0399547	0.0323393
2011-06-01	0.0256176	0.0258462
2011-07-01	0.0215135	0.0245204
2011-08-01	0.0205721	0.0252776
2011-09-01	0.0239264	0.027607
2011-10-01	0.0427392	0.0390692
2011-11-01	0.0793611	0.0523195
2011-12-01	0.114988	0.0663831
2012-01-01	0.129731	0.072815
2012-02-01	0.116476	0.0680933
2012-03-01	0.0744983	0.0483345
2012-04-01	0.0551834	0.041295
2012-05-01	0.0317573	0.0290416
2012-06-01	0.0240944	0.0256055
2012-07-01	0.020365	0.023581
2012-08-01	0.0195977	0.02477
2012-09-01	0.0238732	0.0285118
2012-10-01	0.0455067	0.0403256
2012-11-01	0.0881886	0.0563511
2012-12-01	0.11453	0.0667752
2013-01-01	0.13724	0.0753599
2013-02-01	0.131305	0.0751005
2013-03-01	0.111464	0.0662222
2013-04-01	0.0691477	0.0470448
2013-05-01	0.0370813	0.0324041
2013-06-01	0.0250388	0.0266841
2013-07-01	0.0206667	0.025031
2013-08-01	0.0200615	0.0255155
2013-09-01	0.0228118	0.027483
2013-10-01	0.0412643	0.0382998
2013-11-01	0.090363	0.0602617
2013-12-01	0.133052	0.07433
2014-01-01	0.154194	0.084998
2014-02-01	0.142003	0.0815972
2014-03-01	0.116026	0.069778
2014-04-01	0.0664268	0.046823
2014-05-01	0.0388325	0.0337358
2014-06-01	0.0243838	0.0274619
2014-07-01	0.0207968	0.0253742
2014-08-01	0.0194507	0.025356
2014-09-01	0.0233919	0.0286141
2014-10-01	0.0389427	0.0371579
2014-11-01	0.0940195	0.0625363
2014-12-01	0.114726	0.0682923
2015-01-01	0.142142	0.0807176
2015-02-01	0.147065	0.0843152
2015-03-01	0.104634	0.0637591
2015-04-01	0.0602064	0.0437853
2015-05-01	0.0338204	0.0305713
2015-06-01	0.0235694	0.0257313
2015-07-01	0.0195745	0.0242017
2015-08-01	0.0187146	0.0246142
2015-09-01	0.0208229	0.0265108
2015-10-01	0.0376721	0.0364424
2015-11-01	0.0747441	0.0520643
2015-12-01	0.0990281	0.0590749
2016-01-01	0.136805	0.0783058
2016-02-01	0.115845	0.0694232
2016-03-01	0.0789268	0.0517701
2016-04-01	0.0618937	0.0439704
2016-05-01	0.0368482	0.0325491
2016-06-01	0.0232399	0.026215
2016-07-01	0.0193239	0.0244425
2016-08-01	0.0177653	0.0248358
2016-09-01	0.0207875	0.0268939
2016-10-01	0.0348744	0.0356285
2016-11-01	0.0685788	0.0506739
2016-12-01	0.122474	0.0713543
2017-01-01	0.129746	0.0748671
2017-02-01	0.105413	0.0653982
2017-03-01	0.0958273	0.0614241
2017-04-01	0.0526126	0.0399814
2017-05-01	0.0367667	0.0329018
2017-06-01	0.0230112	0.0256074
2017-07-01	0.0194088	0.0241462
2017-08-01	0.018511	0.024467
2017-09-01	0.0217967	0.0275718
2017-10-01	0.0374794	0.0366782
2017-11-01	0.0807476	0.0556751
2017-12-01	0.125695	0.0744673
2018-01-01	0.142787	0.0806687
2018-02-01	0.118825	0.0731106
2018-03-01	0.104446	0.0662439
2018-04-01	0.0777854	0.053286
2018-05-01	0.0308441	0.0298893
2018-06-01	0.0218231	0.0260679
2018-07-01	0.0187003	0.0242965
2018-08-01	0.0172248	0.0246879
2018-09-01	0.0210755	0.0275169
2018-10-01	0.0445145	0.0414288
2018-11-01	0.098814	0.0637647
2018-12-01	0.118912	0.0713503
2019-01-01	0.139973	0.0818916
2019-02-01	0.13371	0.0786731
2019-03-01	0.109908	0.068334
2019-04-01	0.0599192	0.0454479
2019-05-01	0.0384336	0.0337351
2019-06-01	0.0240313	0.0270216
2019-07-01	0.0201494	0.0255657
2019-08-01	0.0178256	0.0249355
2019-09-01	0.0207249	0.0272849
2019-10-01	0.0413607	0.0387322
2019-11-01	0.0967816	0.0633273
2019-12-01	0.117125	0.0711634
2020-01-01	0.127108	0.07655
2020-02-01	0.121875	0.0745463
2020-03-01	0.0943209	0.061243
2020-04-01	0.0836449	0.053165
2020-05-01	0.0514904	0.0355835
2020-06-01	0.028664	0.0279918

## Sheet: Suppl. Fig.4
Date	0	2.5	5	7.5	10	10.25	12.5	15	17.5	20	22.5	25
2003-01-01	11.1763	11.3955	11.6146	11.8338	12.053	12.0749	12.2721	12.4913	12.7104	12.9296	13.1488	13.3679
2003-02-01	11.6808	11.8987	12.1167	12.3347	12.5527	12.5745	12.7707	12.9887	13.2066	13.4246	13.6426	13.8606
2003-03-01	12.5055	12.746	12.9864	13.2268	13.4672	13.4912	13.7076	13.948	14.1884	14.4289	14.6693	14.9097
2003-04-01	11.9774	12.2372	12.4971	12.7569	13.0168	13.0427	13.2766	13.5364	13.7963	14.0561	14.316	14.5758
2003-05-01	11.8732	12.147	12.4207	12.6945	12.9683	12.9957	13.242	13.5158	13.7896	14.0633	14.3371	14.6109
2003-06-01	12.3958	12.6736	12.9515	13.2293	13.5071	13.5348	13.7849	14.0627	14.3405	14.6183	14.8961	15.1739
2003-07-01	12.6688	12.9414	13.2141	13.4867	13.7594	13.7866	14.032	14.3047	14.5773	14.85	15.1226	15.3953
2003-08-01	12.9397	13.2141	13.4884	13.7628	14.0372	14.0646	14.3116	14.5859	14.8603	15.1347	15.4091	15.6835
2003-09-01	12.7189	12.9927	13.2665	13.5403	13.814	13.8414	14.0878	14.3616	14.6354	14.9092	15.183	15.4568
2003-10-01	11.9753	12.25	12.5247	12.7993	13.074	13.1014	13.3486	13.6233	13.898	14.1726	14.4473	14.7219
2003-11-01	11.5224	11.781	12.0397	12.2984	12.5571	12.5829	12.8158	13.0744	13.3331	13.5918	13.8505	14.1092
2003-12-01	11.8917	12.1306	12.3696	12.6086	12.8476	12.8715	13.0865	13.3255	13.5645	13.8034	14.0424	14.2814
2004-01-01	12.3165	12.5374	12.7582	12.979	13.1998	13.2219	13.4206	13.6415	13.8623	14.0831	14.3039	14.5247
2004-02-01	12.4432	12.6688	12.8945	13.1202	13.3459	13.3684	13.5715	13.7972	14.0229	14.2485	14.4742	14.6999
2004-03-01	12.7945	13.0434	13.2923	13.5412	13.7901	13.815	14.039	14.2879	14.5368	14.7857	15.0346	15.2835
2004-04-01	13.2421	13.5062	13.7703	14.0344	14.2985	14.3249	14.5626	14.8267	15.0908	15.3549	15.619	15.8831
2004-05-01	14.0786	14.356	14.6333	14.9107	15.1881	15.2158	15.4655	15.7428	16.0202	16.2976	16.575	16.8524
2004-06-01	14.7142	14.9908	15.2675	15.5441	15.8208	15.8484	16.0974	16.374	16.6507	16.9273	17.2039	17.4806
2004-07-01	14.7646	15.0424	15.3203	15.5981	15.876	15.9038	16.1538	16.4317	16.7095	16.9874	17.2652	17.543
2004-08-01	14.8127	15.0913	15.37	15.6486	15.9272	15.9551	16.2059	16.4845	16.7631	17.0418	17.3204	17.599
2004-09-01	14.6046	14.8815	15.1583	15.4352	15.712	15.7397	15.9888	16.2657	16.5425	16.8194	17.0962	17.3731
2004-10-01	14.7678	15.0457	15.3236	15.6015	15.8794	15.9072	16.1573	16.4352	16.7131	16.991	17.269	17.5469
2004-11-01	14.5353	14.7982	15.0611	15.324	15.5869	15.6132	15.8498	16.1127	16.3756	16.6385	16.9014	17.1644
2004-12-01	14.0195	14.2611	14.5027	14.7444	14.986	15.0101	15.2276	15.4692	15.7109	15.9525	16.1941	16.4358
2005-01-01	13.8174	14.0454	14.2735	14.5015	14.7295	14.7524	14.9576	15.1856	15.4137	15.6417	15.8698	16.0978
2005-02-01	14.0983	14.33	14.5616	14.7933	15.0249	15.0481	15.2566	15.4882	15.7199	15.9515	16.1832	16.4148
2005-03-01	14.7866	15.0344	15.2822	15.5301	15.7779	15.8027	16.0257	16.2735	16.5214	16.7692	17.017	17.2648
2005-04-01	15.7254	15.9894	16.2535	16.5176	16.7817	16.8081	17.0457	17.3098	17.5739	17.838	18.102	18.3661
2005-05-01	15.7696	16.051	16.3324	16.6138	16.8952	16.9233	17.1766	17.458	17.7394	18.0208	18.3023	18.5837
2005-06-01	16.405	16.6849	16.9647	17.2445	17.5244	17.5523	17.8042	18.084	18.3639	18.6437	18.9235	19.2034
2005-07-01	17.3086	17.5846	17.8606	18.1366	18.4126	18.4401	18.6885	18.9645	19.2405	19.5165	19.7925	20.0685
2005-08-01	18.1182	18.3963	18.6745	18.9527	19.2308	19.2587	19.509	19.7872	20.0653	20.3435	20.6217	20.8999
2005-09-01	19.6375	19.9139	20.1902	20.4666	20.7429	20.7706	21.0193	21.2956	21.572	21.8483	22.1247	22.401
2005-10-01	19.5464	19.8261	20.1057	20.3854	20.665	20.693	20.9447	21.2243	21.504	21.7836	22.0633	22.343
2005-11-01	17.5506	17.8183	18.086	18.3537	18.6214	18.6482	18.8891	19.1568	19.4245	19.6922	19.9599	20.2276
2005-12-01	16.9425	17.1849	17.4272	17.6696	17.912	17.9362	18.1543	18.3967	18.6391	18.8814	19.1238	19.3662
2006-01-01	17.2647	17.5073	17.75	17.9926	18.2353	18.2595	18.4779	18.7206	18.9632	19.2059	19.4485	19.6912
2006-02-01	17.0135	17.2494	17.4852	17.7211	17.957	17.9805	18.1928	18.4287	18.6645	18.9004	19.1362	19.3721
2006-03-01	16.9846	17.2352	17.4859	17.7365	17.9871	18.0122	18.2378	18.4884	18.739	18.9897	19.2403	19.4909
2006-04-01	18.4161	18.6848	18.9536	19.2223	19.4911	19.518	19.7598	20.0286	20.2974	20.5661	20.8349	21.1036
2006-05-01	19.4571	19.7392	20.0213	20.3034	20.5855	20.6137	20.8676	21.1497	21.4318	21.7139	21.996	22.2781
2006-06-01	19.938	20.2177	20.4974	20.7771	21.0567	21.0847	21.3364	21.6161	21.8958	22.1755	22.4551	22.7348
2006-07-01	20.6644	20.9402	21.2159	21.4916	21.7674	21.7949	22.0431	22.3188	22.5946	22.8703	23.1461	23.4218
2006-08-01	20.7328	21.0111	21.2894	21.5677	21.846	21.8739	22.1243	22.4026	22.6809	22.9593	23.2376	23.5159
2006-09-01	18.9665	19.2458	19.5251	19.8044	20.0837	20.1116	20.363	20.6423	20.9216	21.2009	21.4802	21.7595
2006-10-01	17.1527	17.4297	17.7067	17.9836	18.2606	18.2883	18.5376	18.8146	19.0915	19.3685	19.6455	19.9225
2006-11-01	16.7566	17.0195	17.2824	17.5453	17.8081	17.8344	18.071	18.3339	18.5968	18.8597	19.1226	19.3855
2006-12-01	16.8956	17.1457	17.3959	17.646	17.8962	17.9212	18.1464	18.3965	18.6467	18.8969	19.147	19.3972
2007-01-01	16.4574	16.691	16.9246	17.1583	17.3919	17.4152	17.6255	17.8591	18.0927	18.3263	18.56	18.7936
2007-02-01	16.4889	16.7115	16.9341	17.1567	17.3793	17.4015	17.6019	17.8245	18.0471	18.2697	18.4923	18.7149
2007-03-01	17.6506	17.8995	18.1485	18.3975	18.6464	18.6713	18.8954	19.1443	19.3933	19.6422	19.8912	20.1401
2007-04-01	18.7949	19.0577	19.3204	19.5831	19.8458	19.8721	20.1086	20.3713	20.634	20.8967	21.1595	21.4222
2007-05-01	19.9978	20.2775	20.5572	20.837	21.1167	21.1447	21.3964	21.6762	21.9559	22.2356	22.5154	22.7951
2007-06-01	20.4394	20.716	20.9927	21.2693	21.546	21.5737	21.8226	22.0993	22.376	22.6526	22.9293	23.2059
2007-07-01	20.7121	20.9893	21.2666	21.5439	21.8212	21.8489	22.0985	22.3758	22.653	22.9303	23.2076	23.4849
2007-08-01	20.1889	20.4636	20.7384	21.0132	21.288	21.3155	21.5628	21.8376	22.1124	22.3871	22.6619	22.9367
2007-09-01	19.9844	20.2587	20.533	20.8073	21.0815	21.1089	21.3558	21.6301	21.9043	22.1786	22.4529	22.7271
2007-10-01	19.9305	20.2075	20.4844	20.7614	21.0384	21.0661	21.3153	21.5923	21.8692	22.1462	22.4231	22.7001
2007-11-01	20.3277	20.5879	20.848	21.1082	21.3683	21.3943	21.6285	21.8886	22.1488	22.409	22.6691	22.9293
2007-12-01	19.6995	19.9395	20.1795	20.4195	20.6595	20.6835	20.8996	21.1396	21.3796	21.6196	21.8596	22.0996
2008-01-01	19.5092	19.7329	19.9566	20.1803	20.4039	20.4263	20.6276	20.8513	21.075	21.2987	21.5224	21.7461
2008-02-01	19.721	19.9427	20.1643	20.386	20.6077	20.6298	20.8294	21.051	21.2727	21.4944	21.716	21.9377
2008-03-01	21.2148	21.4538	21.6928	21.9318	22.1708	22.1947	22.4098	22.6489	22.8879	23.1269	23.3659	23.6049
2008-04-01	22.8436	23.1012	23.3589	23.6166	23.8742	23.9	24.1319	24.3895	24.6472	24.9049	25.1625	25.4202
2008-05-01	24.9692	25.2398	25.5103	25.7809	26.0514	26.0785	26.322	26.5926	26.8631	27.1337	27.4042	27.6748
2008-06-01	26.998	27.2656	27.5331	27.8006	28.0681	28.0949	28.3357	28.6032	28.8707	29.1383	29.4058	29.6733
2008-07-01	27.7372	28.0031	28.2691	28.5351	28.801	28.8276	29.067	29.333	29.5989	29.8649	30.1309	30.3968
2008-08-01	26.1754	26.4404	26.7054	26.9704	27.2354	27.2619	27.5004	27.7654	28.0304	28.2954	28.5604	28.8254
2008-09-01	25.2657	25.5283	25.7909	26.0535	26.3161	26.3424	26.5787	26.8414	27.104	27.3666	27.6292	27.8918
2008-10-01	22.1873	22.4574	22.7276	22.9978	23.268	23.295	23.5381	23.8083	24.0785	24.3487	24.6189	24.889
2008-11-01	17.9975	18.2474	18.4973	18.7472	18.9972	19.0222	19.2471	19.497	19.7469	19.9969	20.2468	20.4967
2008-12-01	16.0221	16.2532	16.4844	16.7155	16.9467	16.9698	17.1778	17.409	17.6401	17.8713	18.1024	18.3335
2009-01-01	16.1111	16.3287	16.5463	16.7639	16.9815	17.0033	17.1991	17.4167	17.6343	17.8519	18.0695	18.2871
2009-02-01	16.1174	16.3381	16.5587	16.7794	17.0001	17.0221	17.2207	17.4414	17.662	17.8827	18.1034	18.324
2009-03-01	15.9443	16.1843	16.4244	16.6645	16.9045	16.9285	17.1446	17.3847	17.6248	17.8648	18.1049	18.345
2009-04-01	16.286	16.5428	16.7996	17.0564	17.3132	17.3389	17.57	17.8268	18.0836	18.3404	18.5972	18.854
2009-05-01	17.489	17.7596	18.0301	18.3006	18.5712	18.5982	18.8417	19.1122	19.3828	19.6533	19.9239	20.1944
2009-06-01	19.3939	19.6656	19.9373	20.209	20.4807	20.5079	20.7524	21.0241	21.2958	21.5676	21.8393	22.111
2009-07-01	19.6211	19.8887	20.1564	20.4241	20.6917	20.7185	20.9594	21.2271	21.4947	21.7624	22.0301	22.2977
2009-08-01	19.9916	20.2582	20.5249	20.7915	21.0582	21.0849	21.3248	21.5915	21.8581	22.1248	22.3914	22.6581
2009-09-01	19.3525	19.6199	19.8874	20.1548	20.4222	20.449	20.6897	20.9571	21.2246	21.492	21.7594	22.0269
2009-10-01	18.7336	18.9958	19.2581	19.5203	19.7826	19.8088	20.0449	20.3071	20.5694	20.8316	21.0939	21.3562
2009-11-01	18.5826	18.8339	19.0852	19.3365	19.5878	19.6129	19.8391	20.0903	20.3416	20.5929	20.8442	21.0955
2009-12-01	17.8929	18.1194	18.3458	18.5722	18.7987	18.8213	19.0251	19.2515	19.4779	19.7044	19.9308	20.1572
2010-01-01	18.1772	18.3845	18.5917	18.799	19.0063	19.027	19.2136	19.4208	19.6281	19.8354	20.0427	20.2499
2010-02-01	18.1702	18.3808	18.5914	18.802	19.0127	19.0337	19.2233	19.4339	19.6445	19.8551	20.0658	20.2764
2010-03-01	18.9449	19.1816	19.4182	19.6549	19.8916	19.9153	20.1283	20.365	20.6017	20.8384	21.0751	21.3118
2010-04-01	19.8244	20.0828	20.3412	20.5996	20.8581	20.8839	21.1165	21.3749	21.6333	21.8917	22.1501	22.4085
2010-05-01	20.2573	20.5225	20.7876	21.0528	21.318	21.3445	21.5832	21.8484	22.1136	22.3787	22.6439	22.9091
2010-06-01	20.5061	20.7692	21.0322	21.2953	21.5584	21.5847	21.8215	22.0845	22.3476	22.6107	22.8738	23.1368
2010-07-01	20.9186	21.1777	21.4368	21.6959	21.955	21.981	22.2142	22.4733	22.7324	22.9915	23.2506	23.5098
2010-08-01	20.9191	21.1802	21.4413	21.7024	21.9635	21.9896	22.2246	22.4857	22.7468	23.0079	23.269	23.5301
2010-09-01	20.3042	20.5673	20.8304	21.0935	21.3566	21.3829	21.6196	21.8827	22.1458	22.4089	22.672	22.9351
2010-10-01	20.1153	20.3779	20.6405	20.9032	21.1658	21.1921	21.4284	21.6911	21.9537	22.2164	22.479	22.7416
2010-11-01	19.3626	19.6058	19.8491	20.0923	20.3356	20.3599	20.5788	20.8221	21.0653	21.3086	21.5518	21.7951
2010-12-01	19.1319	19.3514	19.5709	19.7904	20.0099	20.0318	20.2293	20.4488	20.6683	20.8878	21.1073	21.3267
2011-01-01	19.2539	19.4615	19.6691	19.8767	20.0843	20.105	20.2918	20.4994	20.707	20.9146	21.1222	21.3297
2011-02-01	19.9476	20.1589	20.3702	20.5815	20.7928	20.8139	21.0041	21.2154	21.4267	21.638	21.8493	22.0606
2011-03-01	21.7717	22.0062	22.2406	22.4751	22.7096	22.733	22.9441	23.1785	23.413	23.6475	23.8819	24.1164
2011-04-01	23.499	23.7487	23.9983	24.2479	24.4975	24.5225	24.7471	24.9968	25.2464	25.496	25.7456	25.9952
2011-05-01	24.394	24.6537	24.9134	25.173	25.4327	25.4586	25.6923	25.952	26.2116	26.4713	26.731	26.9906
2011-06-01	24.6292	24.8899	25.1506	25.4113	25.6719	25.698	25.9326	26.1933	26.454	26.7147	26.9754	27.2361
2011-07-01	24.9759	25.2312	25.4866	25.742	25.9974	26.0229	26.2527	26.5081	26.7635	27.0189	27.2742	27.5296
2011-08-01	24.8027	25.0609	25.319	25.5771	25.8353	25.8611	26.0934	26.3515	26.6097	26.8678	27.126	27.3841
2011-09-01	24.3154	24.5743	24.8332	25.0922	25.3511	25.377	25.61	25.8689	26.1279	26.3868	26.6457	26.9046
2011-10-01	22.9187	23.1772	23.4357	23.6942	23.9527	23.9785	24.2112	24.4697	24.7282	24.9867	25.2452	25.5037
2011-11-01	21.9248	22.1677	22.4106	22.6535	22.8963	22.9206	23.1392	23.3821	23.625	23.8678	24.1107	24.3536
2011-12-01	20.6273	20.8497	21.0722	21.2946	21.5171	21.5393	21.7395	21.9619	22.1844	22.4068	22.6293	22.8517
2012-01-01	20.4582	20.6718	20.8854	21.099	21.3126	21.334	21.5263	21.7399	21.9535	22.1671	22.3808	22.5944
2012-02-01	21.2717	21.4923	21.7129	21.9335	22.1541	22.1761	22.3746	22.5952	22.8158	23.0364	23.257	23.4776
2012-03-01	23.0688	23.3106	23.5524	23.7943	24.0361	24.0603	24.2779	24.5197	24.7615	25.0033	25.2452	25.487
2012-04-01	23.4929	23.7439	23.9949	24.2459	24.4969	24.522	24.7479	24.9989	25.25	25.501	25.752	26.003
2012-05-01	23.6507	23.9122	24.1736	24.435	24.6964	24.7226	24.9578	25.2193	25.4807	25.7421	26.0035	26.2649
2012-06-01	23.0861	23.3458	23.6056	23.8653	24.1251	24.151	24.3848	24.6446	24.9043	25.1641	25.4238	25.6836
2012-07-01	23.3287	23.5822	23.8358	24.0893	24.3428	24.3682	24.5963	24.8499	25.1034	25.3569	25.6104	25.864
2012-08-01	24.2546	24.5116	24.7687	25.0257	25.2828	25.3085	25.5398	25.7969	26.0539	26.311	26.568	26.8251
2012-09-01	24.2886	24.5434	24.7983	25.0532	25.3081	25.3335	25.5629	25.8178	26.0727	26.3275	26.5824	26.8373
2012-10-01	23.3075	23.5621	23.8166	24.0711	24.3256	24.3511	24.5802	24.8347	25.0892	25.3438	25.5983	25.8528
2012-11-01	21.3477	21.5834	21.8192	22.0549	22.2906	22.3142	22.5263	22.762	22.9977	23.2335	23.4692	23.7049
2012-12-01	20.3967	20.6175	20.8384	21.0592	21.28	21.3021	21.5009	21.7217	21.9425	22.1633	22.3842	22.605
2013-01-01	20.0535	20.2643	20.475	20.6857	20.8964	20.9175	21.1072	21.3179	21.5286	21.7393	21.95	22.1608
2013-02-01	21.1196	21.3297	21.5399	21.75	21.9602	21.9812	22.1704	22.3805	22.5907	22.8008	23.011	23.2211
2013-03-01	21.466	21.6891	21.9121	22.1352	22.3583	22.3806	22.5813	22.8044	23.0275	23.2506	23.4736	23.6967
2013-04-01	22.1884	22.432	22.6756	22.9192	23.1627	23.1871	23.4063	23.6499	23.8935	24.1371	24.3807	24.6243
2013-05-01	23.2459	23.5045	23.7631	24.0218	24.2804	24.3062	24.539	24.7976	25.0563	25.3149	25.5735	25.8321
2013-06-01	23.9451	24.2016	24.4582	24.7147	24.9713	24.9969	25.2278	25.4844	25.741	25.9975	26.2541	26.5106
2013-07-01	24.2614	24.5185	24.7756	25.0327	25.2898	25.3155	25.5469	25.804	26.0611	26.3182	26.5753	26.8324
2013-08-01	24.1221	24.3788	24.6356	24.8923	25.1491	25.1747	25.4058	25.6626	25.9193	26.176	26.4328	26.6895
2013-09-01	23.7748	24.0332	24.2916	24.5499	24.8083	24.8341	25.0667	25.3251	25.5834	25.8418	26.1002	26.3586
2013-10-01	22.4505	22.7062	22.962	23.2177	23.4735	23.499	23.7292	23.985	24.2407	24.4965	24.7522	25.008
2013-11-01	20.6985	20.932	21.1656	21.3991	21.6327	21.656	21.8662	22.0998	22.3334	22.5669	22.8005	23.034
2013-12-01	20.1548	20.3645	20.5742	20.7839	20.9937	21.0146	21.2034	21.4131	21.6228	21.8325	22.0423	22.252
2014-01-01	20.0574	20.2558	20.4542	20.6527	20.8511	20.8709	21.0495	21.2479	21.4464	21.6448	21.8432	22.0416
2014-02-01	20.9268	21.1285	21.3302	21.5319	21.7337	21.7538	21.9354	22.1371	22.3388	22.5405	22.7422	22.944
2014-03-01	21.9057	22.1231	22.3406	22.5581	22.7756	22.7974	22.9931	23.2106	23.4281	23.6456	23.8631	24.0806
2014-04-01	22.8804	23.125	23.3697	23.6143	23.859	23.8834	24.1036	24.3483	24.5929	24.8376	25.0822	25.3269
2014-05-01	23.8374	24.0934	24.3494	24.6054	24.8614	24.887	25.1174	25.3733	25.6293	25.8853	26.1413	26.3973
2014-06-01	24.5028	24.7578	25.0128	25.2678	25.5228	25.5483	25.7778	26.0327	26.2877	26.5427	26.7977	27.0527
2014-07-01	24.5968	24.8532	25.1096	25.366	25.6225	25.6481	25.8789	26.1353	26.3917	26.6481	26.9046	27.161
2014-08-01	24.1689	24.4248	24.6807	24.9366	25.1925	25.2181	25.4485	25.7044	25.9603	26.2162	26.4721	26.728
2014-09-01	23.5371	23.793	24.0489	24.3048	24.5607	24.5863	24.8166	25.0725	25.3283	25.5842	25.8401	26.096
2014-10-01	21.9766	22.2355	22.4944	22.7532	23.0121	23.038	23.271	23.5299	23.7887	24.0476	24.3065	24.5653
2014-11-01	19.545	19.7755	20.0059	20.2364	20.4668	20.4899	20.6973	20.9277	21.1582	21.3886	21.6191	21.8495
2014-12-01	18.1344	18.3552	18.576	18.7967	19.0175	19.0396	19.2383	19.4591	19.6799	19.9007	20.1215	20.3423
2015-01-01	16.2751	16.4812	16.6873	16.8934	17.0996	17.1202	17.3057	17.5118	17.718	17.9241	18.1302	18.3364
2015-02-01	16.6088	16.8112	17.0137	17.2162	17.4186	17.4389	17.6211	17.8236	18.026	18.2285	18.431	18.6335
2015-03-01	17.5399	17.7678	17.9958	18.2238	18.4518	18.4746	18.6797	18.9077	19.1357	19.3637	19.5916	19.8196
2015-04-01	17.9489	18.1992	18.4494	18.6997	18.95	18.975	19.2003	19.4506	19.7009	19.9511	20.2014	20.4517
2015-05-01	19.4319	19.694	19.956	20.2181	20.4801	20.5064	20.7422	21.0043	21.2663	21.5284	21.7905	22.0525
2015-06-01	20.1136	20.3746	20.6356	20.8966	21.1577	21.1838	21.4187	21.6797	21.9407	22.2018	22.4628	22.7238
2015-07-01	20.381	20.6411	20.9012	21.1613	21.4214	21.4474	21.6815	21.9416	22.2017	22.4618	22.722	22.9821
2015-08-01	19.6301	19.8892	20.1482	20.4072	20.6663	20.6922	20.9253	21.1843	21.4434	21.7024	21.9614	22.2205
2015-09-01	18.803	19.0617	19.3205	19.5792	19.838	19.8638	20.0967	20.3555	20.6142	20.8729	21.1317	21.3904
2015-10-01	17.664	17.9224	18.1808	18.4392	18.6976	18.7235	18.9561	19.2145	19.4729	19.7313	19.9897	20.2481
2015-11-01	16.2998	16.5404	16.7811	17.0218	17.2625	17.2865	17.5032	17.7438	17.9845	18.2252	18.4659	18.7065
2015-12-01	15.481	15.713	15.945	16.177	16.409	16.4322	16.641	16.873	17.105	17.337	17.569	17.801
2016-01-01	14.4487	14.6581	14.8674	15.0767	15.2861	15.307	15.4954	15.7047	15.9141	16.1234	16.3328	16.5421
2016-02-01	14.2735	14.4958	14.7181	14.9404	15.1627	15.1849	15.385	15.6073	15.8296	16.0519	16.2742	16.4965
2016-03-01	15.1646	15.4084	15.6522	15.896	16.1397	16.1641	16.3835	16.6273	16.871	17.1148	17.3586	17.6024
2016-04-01	15.709	15.9607	16.2123	16.464	16.7156	16.7408	16.9673	17.219	17.4706	17.7223	17.9739	18.2256
2016-05-01	16.9625	17.2241	17.4857	17.7472	18.0088	18.035	18.2704	18.532	18.7936	19.0552	19.3168	19.5783
2016-06-01	18.262	18.5224	18.7828	19.0433	19.3037	19.3298	19.5641	19.8246	20.085	20.3454	20.6059	20.8663
2016-07-01	18.2207	18.4762	18.7317	18.9872	19.2426	19.2682	19.4981	19.7536	20.0091	20.2646	20.5201	20.7756
2016-08-01	18.0784	18.3363	18.5942	18.8521	19.11	19.1358	19.3679	19.6258	19.8837	20.1416	20.3995	20.6574
2016-09-01	18.0368	18.2956	18.5544	18.8132	19.072	19.0979	19.3308	19.5896	19.8484	20.1072	20.366	20.6248
2016-10-01	17.3809	17.6415	17.9021	18.1628	18.4234	18.4494	18.684	18.9446	19.2053	19.4659	19.7265	19.9871
2016-11-01	16.3898	16.6355	16.8813	17.127	17.3728	17.3974	17.6186	17.8643	18.1101	18.3559	18.6016	18.8474
2016-12-01	16.0638	16.283	16.5023	16.7215	16.9408	16.9627	17.16	17.3793	17.5985	17.8178	18.037	18.2563
2017-01-01	16.2323	16.4456	16.6589	16.8722	17.0855	17.1068	17.2988	17.512	17.7253	17.9386	18.1519	18.3652
2017-02-01	16.781	17.0047	17.2283	17.452	17.6757	17.698	17.8993	18.123	18.3467	18.5704	18.794	19.0177
2017-03-01	16.7633	16.9983	17.2334	17.4684	17.7034	17.7269	17.9384	18.1734	18.4084	18.6434	18.8784	19.1135
2017-04-01	17.5204	17.7752	18.0301	18.2849	18.5398	18.5653	18.7946	19.0495	19.3043	19.5591	19.814	20.0688
2017-05-01	17.8609	18.1237	18.3865	18.6494	18.9122	18.9385	19.175	19.4378	19.7006	19.9635	20.2263	20.4891
2017-06-01	18.4281	18.6907	18.9533	19.2159	19.4785	19.5047	19.741	20.0036	20.2662	20.5288	20.7914	21.054
2017-07-01	18.685	18.9423	19.1997	19.457	19.7143	19.7401	19.9717	20.229	20.4864	20.7437	21.001	21.2584
2017-08-01	18.9389	19.1994	19.4599	19.7204	19.9809	20.0069	20.2414	20.5019	20.7623	21.0228	21.2833	21.5438
2017-09-01	19.5188	19.7792	20.0396	20.3	20.5604	20.5864	20.8208	21.0811	21.3415	21.6019	21.8623	22.1227
2017-10-01	18.5082	18.7661	19.0241	19.2821	19.5401	19.5659	19.798	20.056	20.314	20.5719	20.8299	21.0879
2017-11-01	17.618	17.8581	18.0981	18.3382	18.5782	18.6022	18.8182	19.0583	19.2983	19.5384	19.7784	20.0185
2017-12-01	16.8183	17.0352	17.2521	17.469	17.6859	17.7076	17.9028	18.1196	18.3365	18.5534	18.7703	18.9872
2018-01-01	17.2795	17.4852	17.6908	17.8965	18.1021	18.1227	18.3078	18.5134	18.7191	18.9248	19.1304	19.3361
2018-02-01	17.7927	18.007	18.2213	18.4357	18.65	18.6714	18.8643	19.0786	19.2929	19.5072	19.7216	19.9359
2018-03-01	17.789	18.0196	18.2503	18.4809	18.7116	18.7346	18.9422	19.1729	19.4035	19.6342	19.8648	20.0955
2018-04-01	18.5262	18.7668	19.0075	19.2481	19.4887	19.5128	19.7293	19.9699	20.2105	20.4512	20.6918	20.9324
2018-05-01	20.3465	20.6076	20.8686	21.1296	21.3906	21.4167	21.6517	21.9127	22.1737	22.4347	22.6958	22.9568
2018-06-01	21.0285	21.2882	21.5479	21.8076	22.0674	22.0933	22.3271	22.5868	22.8465	23.1062	23.3659	23.6256
2018-07-01	21.3272	21.5829	21.8386	22.0943	22.35	22.3755	22.6057	22.8613	23.117	23.3727	23.6284	23.8841
2018-08-01	21.3383	21.5972	21.856	22.1149	22.3737	22.3996	22.6326	22.8915	23.1503	23.4092	23.668	23.9269
2018-09-01	20.922	21.1772	21.4324	21.6877	21.9429	21.9684	22.1982	22.4534	22.7086	22.9639	23.2191	23.4744
2018-10-01	20.2595	20.5147	20.77	21.0252	21.2804	21.306	21.5357	21.7909	22.0462	22.3014	22.5566	22.8119
2018-11-01	18.3017	18.532	18.7623	18.9926	19.2229	19.2459	19.4531	19.6834	19.9137	20.144	20.3743	20.6046
2018-12-01	17.2196	17.4379	17.6562	17.8745	18.0928	18.1147	18.3111	18.5295	18.7478	18.9661	19.1844	19.4027
2019-01-01	16.5324	16.7407	16.949	17.1572	17.3655	17.3864	17.5738	17.7821	17.9904	18.1987	18.407	18.6153
2019-02-01	17.0481	17.2564	17.4646	17.6729	17.8811	17.9019	18.0894	18.2976	18.5059	18.7141	18.9224	19.1306
2019-03-01	17.6854	17.9096	18.1338	18.358	18.5822	18.6046	18.8064	19.0306	19.2548	19.479	19.7032	19.9274
2019-04-01	19.2786	19.5296	19.7805	20.0315	20.2824	20.3075	20.5334	20.7843	21.0353	21.2862	21.5372	21.7881
2019-05-01	19.8888	20.1481	20.4074	20.6667	20.926	20.9519	21.1853	21.4446	21.7039	21.9632	22.2225	22.4818
2019-06-01	19.898	20.1596	20.4213	20.6829	20.9445	20.9706	21.2061	21.4677	21.7293	21.9909	22.2525	22.5141
2019-07-01	20.5612	20.8178	21.0744	21.3311	21.5877	21.6133	21.8443	22.1009	22.3576	22.6142	22.8708	23.1274
2019-08-01	20.1197	20.3794	20.6391	20.8988	21.1584	21.1844	21.4181	21.6778	21.9375	22.1972	22.4569	22.7166
2019-09-01	19.7711	20.0278	20.2845	20.5411	20.7978	20.8235	21.0545	21.3112	21.5678	21.8245	22.0812	22.3379
2019-10-01	19.0332	19.2906	19.548	19.8053	20.0627	20.0884	20.3201	20.5774	20.8348	21.0922	21.3495	21.6069
2019-11-01	17.6206	17.8532	18.0859	18.3185	18.5512	18.5744	18.7838	19.0165	19.2491	19.4818	19.7144	19.9471
2019-12-01	17.138	17.3579	17.5778	17.7977	18.0175	18.0395	18.2374	18.4573	18.6772	18.8971	19.117	19.3369
2020-01-01	17.0828	17.2953	17.5078	17.7204	17.9329	17.9542	18.1454	18.358	18.5705	18.783	18.9955	19.2081
2020-02-01	16.6001	16.8155	17.0309	17.2463	17.4617	17.4833	17.6771	17.8925	18.1079	18.3233	18.5387	18.7541
2020-03-01	16.1916	16.4146	16.6377	16.8608	17.0838	17.1061	17.3069	17.53	17.753	17.9761	18.1992	18.4222
2020-04-01	15.2221	15.4341	15.6461	15.8582	16.0702	16.0914	16.2822	16.4942	16.7063	16.9183	17.1303	17.3423
2020-05-01	15.7661	16.0011	16.236	16.4709	16.7058	16.7293	16.9407	17.1756	17.4105	17.6454	17.8803	18.1152
2020-06-01	17.6585	17.8996	18.1406	18.3817	18.6227	18.6468	18.8637	19.1048	19.3458	19.5869	19.8279	20.069

## Sheet: Suppl. Fig.5
Tax_Cred	Nuc_Weight	Nuc_EPI_change
0	0.18	0.000123681
0	0.21	0.0292051
0	0.24	0.0582865
0	0.27	0.087368
0	0.3	0.116449
1	0.18	-0.0325476
1	0.21	-0.00891143
1	0.24	0.0147248
1	0.27	0.038361
1	0.3	0.0619972
2	0.18	-0.065219
2	0.21	-0.047028
2	0.24	-0.028837
2	0.27	-0.010646
2	0.3	0.00754499
3	0.18	-0.0978903
3	0.21	-0.0851445
3	0.24	-0.0723987
3	0.27	-0.059653
3	0.3	-0.0469072
4	0.18	-0.130562
4	0.21	-0.123261
4	0.24	-0.115961
4	0.27	-0.10866
4	0.3	-0.101359
5	0.18	-0.163233
5	0.21	-0.161378
5	0.24	-0.159522
5	0.27	-0.157667
5	0.3	-0.155812
6	0.18	-0.195904
6	0.21	-0.199494
6	0.24	-0.203084
6	0.27	-0.206674
6	0.3	-0.210264
7	0.18	-0.228576
7	0.21	-0.237611
7	0.24	-0.246646
7	0.27	-0.255681
7	0.3	-0.264716
8	0.18	-0.261247
8	0.21	-0.275727
8	0.24	-0.290208
8	0.27	-0.304688
8	0.3	-0.319168
9	0.18	-0.293918
9	0.21	-0.313844
9	0.24	-0.333769
9	0.27	-0.353695
9	0.3	-0.37362

## Sheet: Suppl. Fig.6
Tax_Cred	Hydro_Weight	Hydro_EPI_change
0	0.08	-0.00221347
0	0.1	-0.0104284
0	0.12	-0.0186433
0	0.14	-0.0268583
0	0.16	-0.0350732
1	0.08	-0.0167341
1	0.1	-0.0285791
1	0.12	-0.0404242
1	0.14	-0.0522693
1	0.16	-0.0641144
2	0.08	-0.0312546
2	0.1	-0.0467299
2	0.12	-0.0622051
2	0.14	-0.0776803
2	0.16	-0.0931555
3	0.08	-0.0457752
3	0.1	-0.0648806
3	0.12	-0.083986
3	0.14	-0.103091
3	0.16	-0.122197
4	0.08	-0.0602958
4	0.1	-0.0830313
4	0.12	-0.105767
4	0.14	-0.128502
4	0.16	-0.151238
5	0.08	-0.0748164
5	0.1	-0.101182
5	0.12	-0.127548
5	0.14	-0.153913
5	0.16	-0.180279
6	0.08	-0.089337
6	0.1	-0.119333
6	0.12	-0.149329
6	0.14	-0.179324
6	0.16	-0.20932
7	0.08	-0.103858
7	0.1	-0.137484
7	0.12	-0.171109
7	0.14	-0.204735
7	0.16	-0.238361
8	0.08	-0.118378
8	0.1	-0.155634
8	0.12	-0.19289
8	0.14	-0.230146
8	0.16	-0.267403
9	0.08	-0.132899
9	0.1	-0.173785
9	0.12	-0.214671
9	0.14	-0.255558
9	0.16	-0.296444

[truncated: 3 more sheets: Suppl. Fig.7, Suppl. Fig.8, Suppl. Fig.9]
